# Supplementary material for: From genome to evolution: investigating type II methylotrophs using a pangenomic analysis
Source: mSystems. 2024 May 2;9(6):e00248-24. doi: 10.1128/msystems.00248-24 (PMC11237726; doi:10.1128/msystems.00248-24)
Supplement: Table S1 — The complete data set comprising 75 genomes, including information on genome size, GC content, genome coverage, and isolation site. [file msystems.00248-24-s0006.xlsx]

## Sheet: Sheet1
Organism	Genome length	GC%	Genome Coverage	Isolation site	Scaffold N50 coverage	Scaffold L50 coverage	Contig N50 coverage	Contig L50 coverage	Total ungapped length
Methylobacterium fujisawaense	5971667	70	251	NA	681.4 kb	4	681.4 kb	4	6 Mb
Methylobacterium gnaphalii	4778267	66	98	Japan:Okayama, Kurashiki	NA	NA	165.4 kb	10	4.8 Mb
Methylobacterium goesingense	5334262	68.8	19	NA	NA	NA	38.5 kb	43	5.3 Mb
Methylobacterium gossipiicola	4524655	68.7	116	NA	141.2 kb	9	136.2 kb	10	4.5 Mb
Methylobacterium gregans	5744513	70.3	27	NA	NA	NA	41.4 kb	41	5.7 Mb
Methylobacterium haplocladii	4636856	67.6	99	Japan:Okayama, Kurashiki	NA	NA	103.5 kb	17	4.6 Mb
Methylobacterium hispanicum	6667523	71	257	NA	NA	NA	163.1 kb	13	6.7 Mb
Methylobacterium indicum	7052747	71	120	NA	6.6 Mb	1	6.6 Mb	1	7.1 Mb
Methylobacterium iners	5495114	67.8	202	NA	NA	NA	71.7 kb	24	5.5 Mb
Methylobacterium isbiliense	6971527	71.1	114	NA	NA	NA	85.5 kb	22	7 Mb
Methylobacterium jeotgali	4459488	71	35	NA	NA	NA	64.7 kb	23	4.5 Mb
Methylobacterium longum	6606771	69.3	196	NA	NA	NA	124.9 kb	15	6.6 Mb
Methylobacterium marchantiae	4614373	66.6	165	NA	NA	NA	112.5 kb	16	4.6 Mb
Methylobacterium mesophilicum	5902708	69.1	42	NA	157.4 kb	12	131.1 kb	14	5.9 Mb
Methylobacterium nodulans	8839022	68.9	NA	NA	7.8 Mb	1	7.8 Mb	1	8.8 Mb
Methylobacterium nonmethylotrophicum	7831372	71	291	China:Jiangxi	NA	NA	257.6 kb	11	7.8 Mb
Methylobacterium organophilum	5319780	69.9	16.6	NA	5.2 Mb	1	5.2 Mb	1	5.3 Mb
Methylobacterium oryzihabitans	6327435	71.9	374	Taiwan	NA	NA	182.7 kb	13	6.3 Mb
Methylobacterium oxalidis	6288989	70	85	Japan:Okayama, Kurashiki	NA	NA	50 kb	36	6.3 Mb
Methylobacterium persicinum	5271491	68.6	164	NA	NA	NA	105.2 kb	14	5.3 Mb
Methylobacterium phyllosphaerae	6316624	69.8	182.47	South Korea:Iksan	6.1 Mb	1	6.1 Mb	1	6.3 Mb
Methylobacterium phyllostachyos	6015046	68.7	65	NA	305.2 kb	8	305.2 kb	8	6 Mb
Methylobacterium platani	7023890	71.2	135	South Korea	126.7 kb	17	80.4 kb	29	7 Mb
Methylobacterium pseudosasicola	6845277	68.4	87	NA	133.4 kb	16	130.2 kb	16	6.8 Mb
Methylobacterium radiodurans	5539695	70.4	161	South Korea: Seoul	5.5 Mb	1	5.5 Mb	1	5.5 Mb
Methylobacterium radiotolerans	6899110	71.5	NA	NA	6.1 Mb	1	6.1 Mb	1	6.9 Mb
Methylobacterium segetis	5591199	70.2	1680.05	South Korea: Jeju islands	NA	NA	42.4 Kb	43	5.6 Mb
Methylobacterium soli	6648145	68.5	12	China	134.3 kb	15	132.2 kb	16	6.6 Mb
Methylobacterium symbioticum	6086597	70.1	57	NA	NA	NA	51.2 kb	37	6.1 Mb
Methylobacterium tardum	6890653	69.2	521	NA	NA	NA	165.5 kb	12	6.9 Mb
Methylobacterium tarhaniae	6743422	70.4	108	NA	NA	NA	35.2 kb	61	6.7 Mb
Methylobacterium terrae	6162702	71.6	180	NA	6.2 Mb	1	6.2 Mb	1	6.2 Mb
Methylobacterium terricola	7873283	70.4	12	South Korea: Seoul	258.3 kb	8	244.1 kb	10	7.9 Mb
Methylobacterium thuringiense	4707776	67.5	221	NA	NA	NA	262.8 kb	8	4.7 Mb
Methylobacterium trifolii	5163180	69.7	16	NA	NA	NA	20.1 kb	78	5.2 Mb
Methylobacterium variabile	7433592	70.7	127	Spain:Seville	NA	NA	32.7 kb	71	7.4 Mb
Methylobrevis albus	4403263	69.9	473	China: Inner Mongolia	294.4 kb	5	251.6 kb	6	4.4 Mb
Methylobrevis pamukkalensis	4380693	68.9	35	Turkey: Pamukkale, Hierapolis, Denizli	NA	NA	28.5 kb	50	4.4 Mb
Methylocapsa acidiphila	4103433	61.8	NA	NA	3.9 Mb	1	1.5 Mb	2	4.1` Mb
Methylocapsa aurea	3971247	61.3	NA	NA	227 Kb	6	218.2 kb	7	4 Mb
Methylocapsa palsarum	4105299	61.7	339	NA	NA	NA	219.6 kb	7	4.1 Mb
Methylocapsa sp. S129	6873913	58.3	19	Czech Republic	3.4 Mb	1	3.4 Mb	1	3.4 Mb
Methyloceanibacter caenitepidi	3424964	62.8	70.6	Japan:Kagoshima bay	3.4 Mb	1	3.4 Mb	1	3.4 Mb
Methyloceanibacter marginalis	2997425	63.5	19	Belgium:North Sea	NA	NA	9.3 Kb	96	3 Mb
Methyloceanibacter methanicus	3139022	64	15.5	Belgium:North sea	NA	NA	384.5 kb	4	3.1 Mb
Methyloceanibacter sp. wino2	3209973	62.6	184	South Korea: Muchangpo	3.2 Mb	1	3.2 Mb	1	3.2 Mb
Methyloceanibacter stevinii	3216104	63.1	26.6	Belgium:North Sea	NA	NA	530.1 kb	3	3.2 Mb
Methyloceanibacter superfactus	3100099	64.5	27.6	Belgium:North Sea	NA	NA	144.3 kb	8	3.1 Mb
Methylocella silvestris	4305430	63.1	NA	NA	4.3 Mb	1	4.3 Mb	1	4.3 Mb
Methylocella tundrae	4523850	61.7	94	USA	NA	NA	148.8 kb	10	4.5 Mb
Methylocystis bryophila	4707971	63.2	34.7	Russia	4.5 Mb	1	4.5 Mb	1	4.7 Mb
Methylocystis heyeri	4727788	63.1	292	Germany:Teufelssee Lake	4.6 Mb	1	4.6 Mb	1	4.7 Mb
Methylocystis hirsuta	4213043	62.4	252	USA:California	NA	NA	3.8 Mb	1	4.2 Mb
Methylocystis parvus	4529043	63.7	245	United Kingdom: Mosely	4.1 Mb	1	4.1 Mb	1	4.5 Mb
Methylocystis rosea	3912050	62.5	NA	NA	3.5 Mb	1	1.6 Mb	2	3.9 Mb
Methylocystis silviterrae	3853673	62.6	540	Russia: Moscow Region, Pushino	231.6 kb	6	231.6 kb	6	3.9 Mb
Methyloferula stellata	4235448	59.5	NA	NA	NA	NA	4.2 Mb	1	4.2 Mb
Methylopila sp. Yamaguchi	4421505	69.1	21	NA	NA	NA	238.1 kb	7	4.4 Mb
Methylosinus trichosporium OB3b	4507548	66	87	NA	4.5 Mb	1	4.5 Mb	1	5.2 Mb
Methylovirgula ligni	3298588	62.3	20	NA	3.3 Mb	1	3.3 Mb	1	3.3 Mb
Methylovirgula sp. 4M-Z18	5003122	62.7	325	China:Guangdong Province	485.6 kb	3	313.5 kb	5	5 Mb
Methylovirgula sp. HY1	3736643	62.7	325	South Korea: Yongneup in top of Mt. Daeam	3.5 Mb	1	3.5 Mb	1	3.7 Mb
Methylobacterium adhaesivum	4677674	68.5	251	NA	NA	NA	176.8 kb	7	4.7 Mb
Methylobacterium aerolatum	4877645	69.8	217	NA	51 kb	46	42.1 kb	55	6.6 Mb
Methylobacterium ajmalii	6593618	71	754	International Space Station	NA	NA	32.1 kb	75	7.4 Mb
Methylobacterium aquaticum	7425331	69.9	121	Spain: Seville	NA	NA	32.1 kb	75	7.4 Mb
Methylobacterium brachiatum	5807243	69.5659	362	NA	274.5 kb	8	274.5 kb	8	5.8 Mb
Methylobacterium brachythecii	5409070	66.6	277	NA	NA	NA	506.7 kb	4	5.4 Mb
Methylobacterium bullatum	4956045	67.1	204	NA	NA	NA	206.2 kb	7	5 Mb
Methylobacterium cerastii	5388584	69.6	178	NA	NA	NA	98.7 kb	19	5.4 Mb
Methylobacterium crusticola	7502080	73	121.78	China: Huhhot	34 kb	69	31.7 kb	71	7.5 Mb
Methylobacterium currus	7745135	70.5	93.64	Korea:Seoul	6.6 Mb	1	6.6 Mb	1	7.7 Mb
Methylobacterium dankookense	6149484	70.4	115	Cheonan	NA	NA	107 kb	18	6.1 Mb
Methylobacterium durans	6788375	68.7	159	South Korea: Seoul	6.8 Mb	1	6.8 Mb	1	6.8 Mb
Methylobacterium frigidaeris	7909330	70.25	157	NA	154 kb	17	129.1 kb	19	7.9 Mb
