# Supplementary material for: From genome to evolution: investigating type II methylotrophs using a pangenomic analysis
Source: mSystems. 2024 May 2;9(6):e00248-24. doi: 10.1128/msystems.00248-24 (PMC11237726; doi:10.1128/msystems.00248-24)
Supplement: Table S2 — Detailed UniProt entries and descriptions of 256 exact core gene families. [file msystems.00248-24-s0007.xlsx]

## Sheet: Sheet1
From	Entry	Reviewed	Entry Name	Protein names	Gene Names	Length	Gene Ontology (biological process)	Gene Ontology (cellular component)	Gene Ontology (molecular function)	Gene Ontology (GO)	Gene Ontology IDs
P9WJ63	P9WJ63	reviewed	TLYA_MYCTU	16S/23S rRNA (cytidine-2'-O)-methyltransferase TlyA (EC 2.1.1.226) (EC 2.1.1.227) (16S rRNA (cytidine1409-2'-O)-methyltransferase) (23S rRNA (cytidine1920-2'-O)-methyltransferase) (Hemolysin TlyA)	tlyA Rv1694	268	hemolysis by symbiont of host erythrocytes [GO:0019836]; killing of cells of another organism [GO:0031640]; rRNA methylation [GO:0031167]	cytoplasm [GO:0005737]; extracellular region [GO:0005576]; host cell plasma membrane [GO:0020002]; membrane [GO:0016020]	RNA binding [GO:0003723]; rRNA methyltransferase activity [GO:0008649]; toxin activity [GO:0090729]	cytoplasm [GO:0005737]; extracellular region [GO:0005576]; host cell plasma membrane [GO:0020002]; membrane [GO:0016020]; RNA binding [GO:0003723]; rRNA methyltransferase activity [GO:0008649]; toxin activity [GO:0090729]; hemolysis by symbiont of host erythrocytes [GO:0019836]; killing of cells of another organism [GO:0031640]; rRNA methylation [GO:0031167]	GO:0003723; GO:0005576; GO:0005737; GO:0008649; GO:0016020; GO:0019836; GO:0020002; GO:0031167; GO:0031640; GO:0090729
P62707	P62707	reviewed	GPMA_ECOLI	2,3-bisphosphoglycerate-dependent phosphoglycerate mutase (BPG-dependent PGAM) (PGAM) (Phosphoglyceromutase) (dPGM) (EC 5.4.2.11)	gpmA gpm pgm pgmA b0755 JW0738	250	gluconeogenesis [GO:0006094]; glycolytic process [GO:0006096]	cytoplasm [GO:0005737]; cytosol [GO:0005829]	2,3-bisphosphoglycerate-dependent phosphoglycerate mutase activity [GO:0046538]; ATP binding [GO:0005524]; guanosine tetraphosphate binding [GO:0097216]	cytoplasm [GO:0005737]; cytosol [GO:0005829]; 2,3-bisphosphoglycerate-dependent phosphoglycerate mutase activity [GO:0046538]; ATP binding [GO:0005524]; guanosine tetraphosphate binding [GO:0097216]; gluconeogenesis [GO:0006094]; glycolytic process [GO:0006096]	GO:0005524; GO:0005737; GO:0005829; GO:0006094; GO:0006096; GO:0046538; GO:0097216
O51602	O51602	reviewed	GPMA_BORBU	2,3-bisphosphoglycerate-dependent phosphoglycerate mutase (BPG-dependent PGAM) (PGAM) (Phosphoglyceromutase) (dPGM) (EC 5.4.2.11)	gpmA BB_0658	248	gluconeogenesis [GO:0006094]; glycolytic process [GO:0006096]	cytosol [GO:0005829]	2,3-bisphosphoglycerate-dependent phosphoglycerate mutase activity [GO:0046538]	cytosol [GO:0005829]; 2,3-bisphosphoglycerate-dependent phosphoglycerate mutase activity [GO:0046538]; gluconeogenesis [GO:0006094]; glycolytic process [GO:0006096]	GO:0005829; GO:0006094; GO:0006096; GO:0046538
P00632	P00632	reviewed	ELH2_ACIAD	3-oxoadipate enol-lactonase 2 (EC 3.1.1.24) (3-oxoadipate enol-lactonase II) (Beta-ketoadipate enol-lactone hydrolase II) (Enol-lactone hydrolase II)	catD ACIAD1451	267	beta-ketoadipate pathway [GO:0042952]		3-oxoadipate enol-lactonase activity [GO:0047570]	3-oxoadipate enol-lactonase activity [GO:0047570]; beta-ketoadipate pathway [GO:0042952]	GO:0042952; GO:0047570
P9WNH1	P9WNH1	reviewed	BPOC_MYCTU	Putative non-heme bromoperoxidase BpoC	bpoC Rv0554	262			bromide peroxidase activity [GO:0019806]; hydrolase activity [GO:0016787]	bromide peroxidase activity [GO:0019806]; hydrolase activity [GO:0016787]	GO:0016787; GO:0019806
O33877	O33877	reviewed	FABA_PSEAE	3-hydroxydecanoyl-[acyl-carrier-protein] dehydratase (EC 4.2.1.59) (3-hydroxyacyl-[acyl-carrier-protein] dehydratase FabA) (Beta-hydroxydecanoyl thioester dehydrase) (Trans-2-decenoyl-[acyl-carrier-protein] isomerase) (EC 5.3.3.14)	fabA PA1610	171	unsaturated fatty acid biosynthetic process [GO:0006636]	cytoplasm [GO:0005737]	(3R)-3-hydroxydecanoyl-[acyl-carrier-protein] dehydratase activity [GO:0008693]; (3R)-hydroxymyristoyl-[acyl-carrier-protein] dehydratase activity [GO:0008659]; trans-2-decenoyl-acyl-carrier-protein isomerase activity [GO:0034017]	cytoplasm [GO:0005737]; (3R)-3-hydroxydecanoyl-[acyl-carrier-protein] dehydratase activity [GO:0008693]; (3R)-hydroxymyristoyl-[acyl-carrier-protein] dehydratase activity [GO:0008659]; trans-2-decenoyl-acyl-carrier-protein isomerase activity [GO:0034017]; unsaturated fatty acid biosynthetic process [GO:0006636]	GO:0005737; GO:0006636; GO:0008659; GO:0008693; GO:0034017
A5F850	A5F850	reviewed	FABA_VIBC3	3-hydroxydecanoyl-[acyl-carrier-protein] dehydratase (EC 4.2.1.59) (3-hydroxyacyl-[acyl-carrier-protein] dehydratase FabA) (Beta-hydroxydecanoyl thioester dehydrase) (Trans-2-decenoyl-[acyl-carrier-protein] isomerase) (EC 5.3.3.14)	fabA VC0395_A1091 VC395_1603	172	fatty acid biosynthetic process [GO:0006633]	cytoplasm [GO:0005737]	(3R)-3-hydroxydecanoyl-[acyl-carrier-protein] dehydratase activity [GO:0008693]; (3R)-hydroxymyristoyl-[acyl-carrier-protein] dehydratase activity [GO:0008659]; trans-2-decenoyl-acyl-carrier-protein isomerase activity [GO:0034017]	cytoplasm [GO:0005737]; (3R)-3-hydroxydecanoyl-[acyl-carrier-protein] dehydratase activity [GO:0008693]; (3R)-hydroxymyristoyl-[acyl-carrier-protein] dehydratase activity [GO:0008659]; trans-2-decenoyl-acyl-carrier-protein isomerase activity [GO:0034017]; fatty acid biosynthetic process [GO:0006633]	GO:0005737; GO:0006633; GO:0008659; GO:0008693; GO:0034017
P0A6Q3	P0A6Q3	reviewed	FABA_ECOLI	3-hydroxydecanoyl-[acyl-carrier-protein] dehydratase (EC 4.2.1.59) (3-hydroxyacyl-[acyl-carrier-protein] dehydratase FabA) (Beta-hydroxydecanoyl thioester dehydrase) (Trans-2-decenoyl-[acyl-carrier-protein] isomerase) (EC 5.3.3.14)	fabA b0954 JW0937	172	fatty acid biosynthetic process [GO:0006633]	cytosol [GO:0005829]	(3R)-3-hydroxydecanoyl-[acyl-carrier-protein] dehydratase activity [GO:0008693]; (3R)-3-hydroxyoctanoyl-[acyl-carrier-protein] dehydratase activity [GO:0047451]; (3R)-hydroxymyristoyl-[acyl-carrier-protein] dehydratase activity [GO:0008659]; (3R)-hydroxypalmitoyl-[acyl-carrier-protein] dehydratase activity [GO:0004317]; trans-2-decenoyl-acyl-carrier-protein isomerase activity [GO:0034017]	cytosol [GO:0005829]; (3R)-3-hydroxydecanoyl-[acyl-carrier-protein] dehydratase activity [GO:0008693]; (3R)-3-hydroxyoctanoyl-[acyl-carrier-protein] dehydratase activity [GO:0047451]; (3R)-hydroxymyristoyl-[acyl-carrier-protein] dehydratase activity [GO:0008659]; (3R)-hydroxypalmitoyl-[acyl-carrier-protein] dehydratase activity [GO:0004317]; trans-2-decenoyl-acyl-carrier-protein isomerase activit…	GO:0004317; GO:0005829; GO:0006633; GO:0008659; GO:0008693; GO:0034017; GO:0047451
P0A6A6	P0A6A6	reviewed	LEUC_ECOLI	3-isopropylmalate dehydratase large subunit (EC 4.2.1.33) (Alpha-IPM isomerase) (IPMI) (Isopropylmalate isomerase)	leuC b0072 JW0071	466	leucine biosynthetic process [GO:0009098]	3-isopropylmalate dehydratase complex [GO:0009316]; cytosol [GO:0005829]	3-isopropylmalate dehydratase activity [GO:0003861]; 4 iron, 4 sulfur cluster binding [GO:0051539]; metal ion binding [GO:0046872]	3-isopropylmalate dehydratase complex [GO:0009316]; cytosol [GO:0005829]; 3-isopropylmalate dehydratase activity [GO:0003861]; 4 iron, 4 sulfur cluster binding [GO:0051539]; metal ion binding [GO:0046872]; leucine biosynthetic process [GO:0009098]	GO:0003861; GO:0005829; GO:0009098; GO:0009316; GO:0046872; GO:0051539
P80858	P80858	reviewed	LEUC_BACSU	3-isopropylmalate dehydratase large subunit (EC 4.2.1.33) (Alpha-IPM isomerase) (IPMI) (Isopropylmalate isomerase) (Superoxide-inducible protein 10) (SOI10)	leuC BSU28260	472	leucine biosynthetic process [GO:0009098]		3-isopropylmalate dehydratase activity [GO:0003861]; 4 iron, 4 sulfur cluster binding [GO:0051539]; metal ion binding [GO:0046872]	3-isopropylmalate dehydratase activity [GO:0003861]; 4 iron, 4 sulfur cluster binding [GO:0051539]; metal ion binding [GO:0046872]; leucine biosynthetic process [GO:0009098]	GO:0003861; GO:0009098; GO:0046872; GO:0051539
P15717	P15717	reviewed	LEUC1_SALTY	3-isopropylmalate dehydratase large subunit 1 (EC 4.2.1.33) (Alpha-IPM isomerase 1) (IPMI 1) (Isopropylmalate isomerase 1)	leuC1 leuC STM0111	466	leucine biosynthetic process [GO:0009098]		3-isopropylmalate dehydratase activity [GO:0003861]; 4 iron, 4 sulfur cluster binding [GO:0051539]; metal ion binding [GO:0046872]	3-isopropylmalate dehydratase activity [GO:0003861]; 4 iron, 4 sulfur cluster binding [GO:0051539]; metal ion binding [GO:0046872]; leucine biosynthetic process [GO:0009098]	GO:0003861; GO:0009098; GO:0046872; GO:0051539
P9WQF5	P9WQF5	reviewed	LEUC_MYCTU	3-isopropylmalate dehydratase large subunit (EC 4.2.1.33) (Alpha-IPM isomerase) (IPMI) (Isopropylmalate isomerase)	leuC Rv2988c MTV012.02c	473	leucine biosynthetic process [GO:0009098]	peptidoglycan-based cell wall [GO:0009274]	3-isopropylmalate dehydratase activity [GO:0003861]; 4 iron, 4 sulfur cluster binding [GO:0051539]; metal ion binding [GO:0046872]	peptidoglycan-based cell wall [GO:0009274]; 3-isopropylmalate dehydratase activity [GO:0003861]; 4 iron, 4 sulfur cluster binding [GO:0051539]; metal ion binding [GO:0046872]; leucine biosynthetic process [GO:0009098]	GO:0003861; GO:0009098; GO:0009274; GO:0046872; GO:0051539
P04787	P04787	reviewed	LEUD1_SALTY	3-isopropylmalate dehydratase small subunit 1 (EC 4.2.1.33) (Alpha-IPM isomerase 1) (IPMI 1) (Isopropylmalate isomerase 1)	leuD1 leuD STM0110	201	leucine biosynthetic process [GO:0009098]	3-isopropylmalate dehydratase complex [GO:0009316]	3-isopropylmalate dehydratase activity [GO:0003861]	3-isopropylmalate dehydratase complex [GO:0009316]; 3-isopropylmalate dehydratase activity [GO:0003861]; leucine biosynthetic process [GO:0009098]	GO:0003861; GO:0009098; GO:0009316
P30126	P30126	reviewed	LEUD_ECOLI	3-isopropylmalate dehydratase small subunit (EC 4.2.1.33) (Alpha-IPM isomerase) (IPMI) (Isopropylmalate isomerase)	leuD b0071 JW0070	201	leucine biosynthetic process [GO:0009098]	3-isopropylmalate dehydratase complex [GO:0009316]; cytosol [GO:0005829]	3-isopropylmalate dehydratase activity [GO:0003861]	3-isopropylmalate dehydratase complex [GO:0009316]; cytosol [GO:0005829]; 3-isopropylmalate dehydratase activity [GO:0003861]; leucine biosynthetic process [GO:0009098]	GO:0003861; GO:0005829; GO:0009098; GO:0009316
Q8DTG5	Q8DTG5	reviewed	LEUD_STRMU	3-isopropylmalate dehydratase small subunit (EC 4.2.1.33) (Alpha-IPM isomerase) (IPMI) (Isopropylmalate isomerase)	leuD SMU_1381	196	leucine biosynthetic process [GO:0009098]	3-isopropylmalate dehydratase complex [GO:0009316]	3-isopropylmalate dehydratase activity [GO:0003861]	3-isopropylmalate dehydratase complex [GO:0009316]; 3-isopropylmalate dehydratase activity [GO:0003861]; leucine biosynthetic process [GO:0009098]	GO:0003861; GO:0009098; GO:0009316
Q56268	Q56268	reviewed	LEU3_ACIFR	3-isopropylmalate dehydrogenase (EC 1.1.1.85) (3-IPM-DH) (Beta-IPM dehydrogenase) (IMDH)	leuB	358	leucine biosynthetic process [GO:0009098]	cytoplasm [GO:0005737]	3-isopropylmalate dehydrogenase activity [GO:0003862]; magnesium ion binding [GO:0000287]; NAD binding [GO:0051287]	cytoplasm [GO:0005737]; 3-isopropylmalate dehydrogenase activity [GO:0003862]; magnesium ion binding [GO:0000287]; NAD binding [GO:0051287]; leucine biosynthetic process [GO:0009098]	GO:0000287; GO:0003862; GO:0005737; GO:0009098; GO:0051287
Q84GJ3	Q84GJ3	reviewed	ISPG_THETH	4-hydroxy-3-methylbut-2-en-1-yl diphosphate synthase (flavodoxin) (EC 1.17.7.3) (1-hydroxy-2-methyl-2-(E)-butenyl 4-diphosphate synthase)	ispG gcpE	406	isopentenyl diphosphate biosynthetic process, methylerythritol 4-phosphate pathway [GO:0019288]; terpenoid biosynthetic process [GO:0016114]		4 iron, 4 sulfur cluster binding [GO:0051539]; 4-hydroxy-3-methylbut-2-en-1-yl diphosphate synthase activity [GO:0046429]; iron ion binding [GO:0005506]	4 iron, 4 sulfur cluster binding [GO:0051539]; 4-hydroxy-3-methylbut-2-en-1-yl diphosphate synthase activity [GO:0046429]; iron ion binding [GO:0005506]; isopentenyl diphosphate biosynthetic process, methylerythritol 4-phosphate pathway [GO:0019288]; terpenoid biosynthetic process [GO:0016114]	GO:0005506; GO:0016114; GO:0019288; GO:0046429; GO:0051539
Q5SLI8	Q5SLI8	reviewed	ISPG_THET8	4-hydroxy-3-methylbut-2-en-1-yl diphosphate synthase (flavodoxin) (EC 1.17.7.3) (1-hydroxy-2-methyl-2-(E)-butenyl 4-diphosphate synthase)	ispG TTHA0305	406	isopentenyl diphosphate biosynthetic process, methylerythritol 4-phosphate pathway [GO:0019288]; terpenoid biosynthetic process [GO:0016114]		4 iron, 4 sulfur cluster binding [GO:0051539]; 4-hydroxy-3-methylbut-2-en-1-yl diphosphate synthase activity [GO:0046429]; iron ion binding [GO:0005506]	4 iron, 4 sulfur cluster binding [GO:0051539]; 4-hydroxy-3-methylbut-2-en-1-yl diphosphate synthase activity [GO:0046429]; iron ion binding [GO:0005506]; isopentenyl diphosphate biosynthetic process, methylerythritol 4-phosphate pathway [GO:0019288]; terpenoid biosynthetic process [GO:0016114]	GO:0005506; GO:0016114; GO:0019288; GO:0046429; GO:0051539
P62623	P62623	reviewed	ISPH_ECOLI	4-hydroxy-3-methylbut-2-enyl diphosphate reductase (HMBPP reductase) (EC 1.17.7.4) (1-hydroxy-2-methyl-2-(E)-butenyl 4-diphosphate reductase)	ispH lytB yaaE b0029 JW0027	316	dimethylallyl diphosphate biosynthetic process [GO:0050992]; isopentenyl diphosphate biosynthetic process, methylerythritol 4-phosphate pathway [GO:0019288]; terpenoid biosynthetic process [GO:0016114]	cytosol [GO:0005829]	3 iron, 4 sulfur cluster binding [GO:0051538]; 4 iron, 4 sulfur cluster binding [GO:0051539]; 4-hydroxy-3-methylbut-2-en-1-yl diphosphate reductase activity [GO:0051745]; hydroxymethylbutenyl pyrophosphate reductase activity [GO:0042380]; metal ion binding [GO:0046872]	cytosol [GO:0005829]; 3 iron, 4 sulfur cluster binding [GO:0051538]; 4 iron, 4 sulfur cluster binding [GO:0051539]; 4-hydroxy-3-methylbut-2-en-1-yl diphosphate reductase activity [GO:0051745]; hydroxymethylbutenyl pyrophosphate reductase activity [GO:0042380]; metal ion binding [GO:0046872]; dimethylallyl diphosphate biosynthetic process [GO:0050992]; isopentenyl diphosphate biosynthetic process,…	GO:0005829; GO:0016114; GO:0019288; GO:0042380; GO:0046872; GO:0050992; GO:0051538; GO:0051539; GO:0051745
P0AGK1	P0AGK1	reviewed	UBIA_ECOLI	4-hydroxybenzoate octaprenyltransferase (EC 2.5.1.39) (4-HB polyprenyltransferase) (PHB octaprenyl transferase)	ubiA cyr b4040 JW4000	290	ubiquinone biosynthetic process [GO:0006744]	plasma membrane [GO:0005886]	4-hydroxybenzoate decaprenyltransferase activity [GO:0002083]; 4-hydroxybenzoate nonaprenyltransferase activity [GO:0047293]; 4-hydroxybenzoate octaprenyltransferase activity [GO:0008412]; transferase activity, transferring alkyl or aryl (other than methyl) groups [GO:0016765]	plasma membrane [GO:0005886]; 4-hydroxybenzoate decaprenyltransferase activity [GO:0002083]; 4-hydroxybenzoate nonaprenyltransferase activity [GO:0047293]; 4-hydroxybenzoate octaprenyltransferase activity [GO:0008412]; transferase activity, transferring alkyl or aryl (other than methyl) groups [GO:0016765]; ubiquinone biosynthetic process [GO:0006744]	GO:0002083; GO:0005886; GO:0006744; GO:0008412; GO:0016765; GO:0047293
Q8UGL3	Q8UGL3	reviewed	DAPA_AGRFC	4-hydroxy-tetrahydrodipicolinate synthase (HTPA synthase) (EC 4.3.3.7)	dapA dapA7 Atu1024 AGR_C_1883	294	diaminopimelate biosynthetic process [GO:0019877]; lysine biosynthetic process via diaminopimelate [GO:0009089]; pyruvate metabolic process [GO:0006090]	cytoplasm [GO:0005737]	4-hydroxy-tetrahydrodipicolinate synthase activity [GO:0008840]	cytoplasm [GO:0005737]; 4-hydroxy-tetrahydrodipicolinate synthase activity [GO:0008840]; diaminopimelate biosynthetic process [GO:0019877]; lysine biosynthetic process via diaminopimelate [GO:0009089]; pyruvate metabolic process [GO:0006090]	GO:0005737; GO:0006090; GO:0008840; GO:0009089; GO:0019877
P18079	P18079	reviewed	HEM1_RHOCB	5-aminolevulinate synthase (EC 2.3.1.37) (5-aminolevulinic acid synthase) (Delta-ALA synthase) (Delta-aminolevulinate synthase)	hemA RCAP_rcc01447	409	protoporphyrinogen IX biosynthetic process [GO:0006782]		5-aminolevulinate synthase activity [GO:0003870]; pyridoxal phosphate binding [GO:0030170]	5-aminolevulinate synthase activity [GO:0003870]; pyridoxal phosphate binding [GO:0030170]; protoporphyrinogen IX biosynthetic process [GO:0006782]	GO:0003870; GO:0006782; GO:0030170
P0ABD5	P0ABD5	reviewed	ACCA_ECOLI	Acetyl-coenzyme A carboxylase carboxyl transferase subunit alpha (ACCase subunit alpha) (Acetyl-CoA carboxylase carboxyltransferase subunit alpha) (EC 2.1.3.15)	accA b0185 JW0180	319	fatty acid biosynthetic process [GO:0006633]; long-chain fatty acid biosynthetic process [GO:0042759]; malonyl-CoA biosynthetic process [GO:2001295]	acetate CoA-transferase complex [GO:0009329]; acetyl-CoA carboxylase complex [GO:0009317]; cytoplasm [GO:0005737]; cytosol [GO:0005829]	acetyl-CoA carboxylase activity [GO:0003989]; ATP binding [GO:0005524]; carboxyl- or carbamoyltransferase activity [GO:0016743]; identical protein binding [GO:0042802]	acetate CoA-transferase complex [GO:0009329]; acetyl-CoA carboxylase complex [GO:0009317]; cytoplasm [GO:0005737]; cytosol [GO:0005829]; acetyl-CoA carboxylase activity [GO:0003989]; ATP binding [GO:0005524]; carboxyl- or carbamoyltransferase activity [GO:0016743]; identical protein binding [GO:0042802]; fatty acid biosynthetic process [GO:0006633]; long-chain fatty acid biosynthetic process [GO:…	GO:0003989; GO:0005524; GO:0005737; GO:0005829; GO:0006633; GO:0009317; GO:0009329; GO:0016743; GO:0042759; GO:0042802; GO:2001295
Q9HXZ2	Q9HXZ2	reviewed	ACCA_PSEAE	Acetyl-coenzyme A carboxylase carboxyl transferase subunit alpha (ACCase subunit alpha) (Acetyl-CoA carboxylase carboxyltransferase subunit alpha) (EC 2.1.3.15)	accA PA3639	316	fatty acid biosynthetic process [GO:0006633]; malonyl-CoA biosynthetic process [GO:2001295]	acetyl-CoA carboxylase complex [GO:0009317]	acetyl-CoA carboxylase activity [GO:0003989]; ATP binding [GO:0005524]; carboxyl- or carbamoyltransferase activity [GO:0016743]	acetyl-CoA carboxylase complex [GO:0009317]; acetyl-CoA carboxylase activity [GO:0003989]; ATP binding [GO:0005524]; carboxyl- or carbamoyltransferase activity [GO:0016743]; fatty acid biosynthetic process [GO:0006633]; malonyl-CoA biosynthetic process [GO:2001295]	GO:0003989; GO:0005524; GO:0006633; GO:0009317; GO:0016743; GO:2001295
Q89WV5	Q89WV5	reviewed	ACSA_BRADU	Acetyl-coenzyme A synthetase (AcCoA synthetase) (Acs) (EC 6.2.1.1) (Acetate--CoA ligase) (Acyl-activating enzyme)	acsA blr0573	648	acetyl-CoA biosynthetic process [GO:0006085]; acetyl-CoA biosynthetic process from acetate [GO:0019427]	cytosol [GO:0005829]	acetate-CoA ligase activity [GO:0003987]; AMP binding [GO:0016208]; ATP binding [GO:0005524]; metal ion binding [GO:0046872]	cytosol [GO:0005829]; acetate-CoA ligase activity [GO:0003987]; AMP binding [GO:0016208]; ATP binding [GO:0005524]; metal ion binding [GO:0046872]; acetyl-CoA biosynthetic process [GO:0006085]; acetyl-CoA biosynthetic process from acetate [GO:0019427]	GO:0003987; GO:0005524; GO:0005829; GO:0006085; GO:0016208; GO:0019427; GO:0046872
Q9HTN2	Q9HTN2	reviewed	ARGB_PSEAE	Acetylglutamate kinase (EC 2.7.2.8) (N-acetyl-L-glutamate 5-phosphotransferase) (NAG kinase) (NAGK)	argB PA5323	301	arginine biosynthetic process [GO:0006526]; arginine biosynthetic process via ornithine [GO:0042450]; phosphorylation [GO:0016310]	cytoplasm [GO:0005737]	acetylglutamate kinase activity [GO:0003991]; ATP binding [GO:0005524]	cytoplasm [GO:0005737]; acetylglutamate kinase activity [GO:0003991]; ATP binding [GO:0005524]; arginine biosynthetic process [GO:0006526]; arginine biosynthetic process via ornithine [GO:0042450]; phosphorylation [GO:0016310]	GO:0003991; GO:0005524; GO:0005737; GO:0006526; GO:0016310; GO:0042450
Q6V1L5	Q6V1L5	reviewed	ARGB_SYNE7	Acetylglutamate kinase (EC 2.7.2.8) (N-acetyl-L-glutamate 5-phosphotransferase) (NAG kinase) (NAGK)	argB Synpcc7942_1496	301	arginine biosynthetic process via ornithine [GO:0042450]; phosphorylation [GO:0016310]	cytoplasm [GO:0005737]	acetylglutamate kinase activity [GO:0003991]; ATP binding [GO:0005524]; identical protein binding [GO:0042802]	cytoplasm [GO:0005737]; acetylglutamate kinase activity [GO:0003991]; ATP binding [GO:0005524]; identical protein binding [GO:0042802]; arginine biosynthetic process via ornithine [GO:0042450]; phosphorylation [GO:0016310]	GO:0003991; GO:0005524; GO:0005737; GO:0016310; GO:0042450; GO:0042802
P0AGG2	P0AGG2	reviewed	TESB_ECOLI	Acyl-CoA thioesterase 2 (EC 3.1.2.20) (Thioesterase II) (TEII)	tesB b0452 JW0442	286	acyl-CoA metabolic process [GO:0006637]; fatty acid catabolic process [GO:0009062]	cytosol [GO:0005829]	acyl-CoA hydrolase activity [GO:0047617]; identical protein binding [GO:0042802]; myristoyl-CoA hydrolase activity [GO:0102991]; palmitoyl-CoA hydrolase activity [GO:0016290]	cytosol [GO:0005829]; acyl-CoA hydrolase activity [GO:0047617]; identical protein binding [GO:0042802]; myristoyl-CoA hydrolase activity [GO:0102991]; palmitoyl-CoA hydrolase activity [GO:0016290]; acyl-CoA metabolic process [GO:0006637]; fatty acid catabolic process [GO:0009062]	GO:0005829; GO:0006637; GO:0009062; GO:0016290; GO:0042802; GO:0047617; GO:0102991
P12047	P12047	reviewed	PUR8_BACSU	Adenylosuccinate lyase (ASL) (EC 4.3.2.2) (Adenylosuccinase) (ASase) (Glutamyl--tRNA ligase regulatory factor)	purB purE BSU06440	431	'de novo' AMP biosynthetic process [GO:0044208]; 'de novo' IMP biosynthetic process [GO:0006189]; AMP biosynthetic process [GO:0006167]	cytosol [GO:0005829]	(S)-2-(5-amino-1-(5-phospho-D-ribosyl)imidazole-4-carboxamido) succinate lyase (fumarate-forming) activity [GO:0070626]; N6-(1,2-dicarboxyethyl)AMP AMP-lyase (fumarate-forming) activity [GO:0004018]	cytosol [GO:0005829]; (S)-2-(5-amino-1-(5-phospho-D-ribosyl)imidazole-4-carboxamido) succinate lyase (fumarate-forming) activity [GO:0070626]; N6-(1,2-dicarboxyethyl)AMP AMP-lyase (fumarate-forming) activity [GO:0004018]; 'de novo' AMP biosynthetic process [GO:0044208]; 'de novo' IMP biosynthetic process [GO:0006189]; AMP biosynthetic process [GO:0006167]	GO:0004018; GO:0005829; GO:0006167; GO:0006189; GO:0044208; GO:0070626
Q8ZIV7	Q8ZIV7	reviewed	PURA_YERPE	Adenylosuccinate synthetase (AMPSase) (AdSS) (EC 6.3.4.4) (IMP--aspartate ligase)	purA YPO0378 y0635 YP_0534	432	'de novo' AMP biosynthetic process [GO:0044208]; IMP metabolic process [GO:0046040]	cytoplasm [GO:0005737]	adenylosuccinate synthase activity [GO:0004019]; GTP binding [GO:0005525]; magnesium ion binding [GO:0000287]	cytoplasm [GO:0005737]; adenylosuccinate synthase activity [GO:0004019]; GTP binding [GO:0005525]; magnesium ion binding [GO:0000287]; 'de novo' AMP biosynthetic process [GO:0044208]; IMP metabolic process [GO:0046040]	GO:0000287; GO:0004019; GO:0005525; GO:0005737; GO:0044208; GO:0046040
Q8RNM2	Q8RNM2	reviewed	PURA_LEGPN	Adenylosuccinate synthetase (AMPSase) (AdSS) (EC 6.3.4.4) (IMP--aspartate ligase)	purA	431	'de novo' AMP biosynthetic process [GO:0044208]	cytoplasm [GO:0005737]	adenylosuccinate synthase activity [GO:0004019]; GTP binding [GO:0005525]; magnesium ion binding [GO:0000287]	cytoplasm [GO:0005737]; adenylosuccinate synthase activity [GO:0004019]; GTP binding [GO:0005525]; magnesium ion binding [GO:0000287]; 'de novo' AMP biosynthetic process [GO:0044208]	GO:0000287; GO:0004019; GO:0005525; GO:0005737; GO:0044208
P0A7D4	P0A7D4	reviewed	PURA_ECOLI	Adenylosuccinate synthetase (AMPSase) (AdSS) (EC 6.3.4.4) (IMP--aspartate ligase)	purA adeK b4177 JW4135	432	'de novo' AMP biosynthetic process [GO:0044208]; adenosine biosynthetic process [GO:0046086]; DNA damage response [GO:0006974]; IMP metabolic process [GO:0046040]; nucleobase-containing small molecule interconversion [GO:0015949]; purine nucleotide biosynthetic process [GO:0006164]	cytoplasm [GO:0005737]; cytosol [GO:0005829]; membrane [GO:0016020]	adenylosuccinate synthase activity [GO:0004019]; GTP binding [GO:0005525]; guanosine tetraphosphate binding [GO:0097216]; magnesium ion binding [GO:0000287]	cytoplasm [GO:0005737]; cytosol [GO:0005829]; membrane [GO:0016020]; adenylosuccinate synthase activity [GO:0004019]; GTP binding [GO:0005525]; guanosine tetraphosphate binding [GO:0097216]; magnesium ion binding [GO:0000287]; 'de novo' AMP biosynthetic process [GO:0044208]; adenosine biosynthetic process [GO:0046086]; DNA damage response [GO:0006974]; IMP metabolic process [GO:0046040]; nucleoba…	GO:0000287; GO:0004019; GO:0005525; GO:0005737; GO:0005829; GO:0006164; GO:0006974; GO:0015949; GO:0016020; GO:0044208; GO:0046040; GO:0046086; GO:0097216
P65887	P65887	reviewed	PURA_STRPN	Adenylosuccinate synthetase (AMPSase) (AdSS) (EC 6.3.4.4) (IMP--aspartate ligase)	purA SP_0019	428	'de novo' AMP biosynthetic process [GO:0044208]	cytoplasm [GO:0005737]	adenylosuccinate synthase activity [GO:0004019]; GTP binding [GO:0005525]; magnesium ion binding [GO:0000287]	cytoplasm [GO:0005737]; adenylosuccinate synthase activity [GO:0004019]; GTP binding [GO:0005525]; magnesium ion binding [GO:0000287]; 'de novo' AMP biosynthetic process [GO:0044208]	GO:0000287; GO:0004019; GO:0005525; GO:0005737; GO:0044208
P00497	P00497	reviewed	PUR1_BACSU	Amidophosphoribosyltransferase (ATase) (EC 2.4.2.14) (Glutamine phosphoribosylpyrophosphate amidotransferase) (GPATase)	purF BSU06490	476	'de novo' IMP biosynthetic process [GO:0006189]; glutamine metabolic process [GO:0006541]; purine nucleobase biosynthetic process [GO:0009113]; purine nucleotide biosynthetic process [GO:0006164]		4 iron, 4 sulfur cluster binding [GO:0051539]; amidophosphoribosyltransferase activity [GO:0004044]; magnesium ion binding [GO:0000287]	4 iron, 4 sulfur cluster binding [GO:0051539]; amidophosphoribosyltransferase activity [GO:0004044]; magnesium ion binding [GO:0000287]; 'de novo' IMP biosynthetic process [GO:0006189]; glutamine metabolic process [GO:0006541]; purine nucleobase biosynthetic process [GO:0009113]; purine nucleotide biosynthetic process [GO:0006164]	GO:0000287; GO:0004044; GO:0006164; GO:0006189; GO:0006541; GO:0009113; GO:0051539
P9WFW5	P9WFW5	reviewed	SYR_MYCTU	Arginine--tRNA ligase (EC 6.1.1.19) (Arginyl-tRNA synthetase) (ArgRS)	argS Rv1292 MTCY373.12	550	arginyl-tRNA aminoacylation [GO:0006420]	cytosol [GO:0005829]; plasma membrane [GO:0005886]	arginine-tRNA ligase activity [GO:0004814]; ATP binding [GO:0005524]	cytosol [GO:0005829]; plasma membrane [GO:0005886]; arginine-tRNA ligase activity [GO:0004814]; ATP binding [GO:0005524]; arginyl-tRNA aminoacylation [GO:0006420]	GO:0004814; GO:0005524; GO:0005829; GO:0005886; GO:0006420
Q5SLL0	Q5SLL0	reviewed	ARLY_THET8	Argininosuccinate lyase (ASAL) (EC 4.3.2.1) (Arginosuccinase)	argH TTHA0283	462	arginine biosynthetic process via ornithine [GO:0042450]	cytoplasm [GO:0005737]	argininosuccinate lyase activity [GO:0004056]	cytoplasm [GO:0005737]; argininosuccinate lyase activity [GO:0004056]; arginine biosynthetic process via ornithine [GO:0042450]	GO:0004056; GO:0005737; GO:0042450
Q72D36	Q72D36	reviewed	ARLY_DESVH	Argininosuccinate lyase (ASAL) (EC 4.3.2.1) (Arginosuccinase)	argH DVU_1094	460	arginine biosynthetic process via ornithine [GO:0042450]	cytoplasm [GO:0005737]	argininosuccinate lyase activity [GO:0004056]	cytoplasm [GO:0005737]; argininosuccinate lyase activity [GO:0004056]; arginine biosynthetic process via ornithine [GO:0042450]	GO:0004056; GO:0005737; GO:0042450
Q9PHK7	Q9PHK7	reviewed	ASSY_CAMJE	Argininosuccinate synthase (EC 6.3.4.5) (Citrulline--aspartate ligase)	argG Cj0665c	406	arginine biosynthetic process [GO:0006526]	cytoplasm [GO:0005737]	argininosuccinate synthase activity [GO:0004055]; ATP binding [GO:0005524]	cytoplasm [GO:0005737]; argininosuccinate synthase activity [GO:0004055]; ATP binding [GO:0005524]; arginine biosynthetic process [GO:0006526]	GO:0004055; GO:0005524; GO:0005737; GO:0006526
P23247	P23247	reviewed	DHAS2_VIBCH	Aspartate-semialdehyde dehydrogenase 2 (ASA dehydrogenase 2) (ASADH 2) (EC 1.2.1.11) (Aspartate-beta-semialdehyde dehydrogenase 2)	asd2 asd VC_2107	337	'de novo' L-methionine biosynthetic process [GO:0071266]; diaminopimelate biosynthetic process [GO:0019877]; isoleucine biosynthetic process [GO:0009097]; lysine biosynthetic process via diaminopimelate [GO:0009089]; threonine biosynthetic process [GO:0009088]		aspartate-semialdehyde dehydrogenase activity [GO:0004073]; NAD binding [GO:0051287]; NADP binding [GO:0050661]; protein dimerization activity [GO:0046983]	aspartate-semialdehyde dehydrogenase activity [GO:0004073]; NAD binding [GO:0051287]; NADP binding [GO:0050661]; protein dimerization activity [GO:0046983]; 'de novo' L-methionine biosynthetic process [GO:0071266]; diaminopimelate biosynthetic process [GO:0019877]; isoleucine biosynthetic process [GO:0009097]; lysine biosynthetic process via diaminopimelate [GO:0009089]; threonine biosynthetic pr…	GO:0004073; GO:0009088; GO:0009089; GO:0009097; GO:0019877; GO:0046983; GO:0050661; GO:0051287; GO:0071266
Q51422	Q51422	reviewed	SYDND_PSEAE	Aspartate--tRNA(Asp/Asn) ligase (EC 6.1.1.23) (Aspartyl-tRNA synthetase) (AspRS) (Non-discriminating aspartyl-tRNA synthetase) (ND-AspRS)	aspS PA0963	591	aspartyl-tRNA aminoacylation [GO:0006422]	cytoplasm [GO:0005737]	aspartate-tRNA ligase activity [GO:0004815]; aspartate-tRNA(Asn) ligase activity [GO:0050560]; ATP binding [GO:0005524]; nucleic acid binding [GO:0003676]	cytoplasm [GO:0005737]; aspartate-tRNA ligase activity [GO:0004815]; aspartate-tRNA(Asn) ligase activity [GO:0050560]; ATP binding [GO:0005524]; nucleic acid binding [GO:0003676]; aspartyl-tRNA aminoacylation [GO:0006422]	GO:0003676; GO:0004815; GO:0005524; GO:0005737; GO:0006422; GO:0050560
P56459	P56459	reviewed	SYDND_HELPY	Aspartate--tRNA(Asp/Asn) ligase (EC 6.1.1.23) (Aspartyl-tRNA synthetase) (AspRS) (Non-discriminating aspartyl-tRNA synthetase) (ND-AspRS)	aspS HP_0617	577	aspartyl-tRNA aminoacylation [GO:0006422]	cytoplasm [GO:0005737]	aspartate-tRNA ligase activity [GO:0004815]; aspartate-tRNA(Asn) ligase activity [GO:0050560]; ATP binding [GO:0005524]; nucleic acid binding [GO:0003676]	cytoplasm [GO:0005737]; aspartate-tRNA ligase activity [GO:0004815]; aspartate-tRNA(Asn) ligase activity [GO:0050560]; ATP binding [GO:0005524]; nucleic acid binding [GO:0003676]; aspartyl-tRNA aminoacylation [GO:0006422]	GO:0003676; GO:0004815; GO:0005524; GO:0005737; GO:0006422; GO:0050560
O84546	O84546	reviewed	SYDND_CHLTR	Aspartate--tRNA(Asp/Asn) ligase (EC 6.1.1.23) (Aspartyl-tRNA synthetase) (AspRS) (Non-discriminating aspartyl-tRNA synthetase) (ND-AspRS)	aspS CT_542	582	aspartyl-tRNA aminoacylation [GO:0006422]	cytoplasm [GO:0005737]	aspartate-tRNA ligase activity [GO:0004815]; aspartate-tRNA(Asn) ligase activity [GO:0050560]; ATP binding [GO:0005524]; nucleic acid binding [GO:0003676]	cytoplasm [GO:0005737]; aspartate-tRNA ligase activity [GO:0004815]; aspartate-tRNA(Asn) ligase activity [GO:0050560]; ATP binding [GO:0005524]; nucleic acid binding [GO:0003676]; aspartyl-tRNA aminoacylation [GO:0006422]	GO:0003676; GO:0004815; GO:0005524; GO:0005737; GO:0006422; GO:0050560
Q9HVT7	Q9HVT7	reviewed	GATB_PSEAE	Aspartyl/glutamyl-tRNA(Asn/Gln) amidotransferase subunit B (Asp/Glu-ADT subunit B) (EC 6.3.5.-)	gatB PA4484	481	glutaminyl-tRNAGln biosynthesis via transamidation [GO:0070681]; translation [GO:0006412]		asparaginyl-tRNA synthase (glutamine-hydrolyzing) activity [GO:0050566]; ATP binding [GO:0005524]; glutaminyl-tRNA synthase (glutamine-hydrolyzing) activity [GO:0050567]	asparaginyl-tRNA synthase (glutamine-hydrolyzing) activity [GO:0050566]; ATP binding [GO:0005524]; glutaminyl-tRNA synthase (glutamine-hydrolyzing) activity [GO:0050567]; glutaminyl-tRNAGln biosynthesis via transamidation [GO:0070681]; translation [GO:0006412]	GO:0005524; GO:0006412; GO:0050566; GO:0050567; GO:0070681
P60757	P60757	reviewed	HIS1_ECOLI	ATP phosphoribosyltransferase (ATP-PRT) (ATP-PRTase) (EC 2.4.2.17)	hisG b2019 JW2001	299	histidine biosynthetic process [GO:0000105]	cytosol [GO:0005829]	ATP binding [GO:0005524]; ATP phosphoribosyltransferase activity [GO:0003879]; magnesium ion binding [GO:0000287]	cytosol [GO:0005829]; ATP binding [GO:0005524]; ATP phosphoribosyltransferase activity [GO:0003879]; magnesium ion binding [GO:0000287]; histidine biosynthetic process [GO:0000105]	GO:0000105; GO:0000287; GO:0003879; GO:0005524; GO:0005829
P00499	P00499	reviewed	HIS1_SALTY	ATP phosphoribosyltransferase (ATP-PRT) (ATP-PRTase) (EC 2.4.2.17)	hisG STM2071	299	histidine biosynthetic process [GO:0000105]	cytoplasm [GO:0005737]	ATP binding [GO:0005524]; ATP phosphoribosyltransferase activity [GO:0003879]; magnesium ion binding [GO:0000287]	cytoplasm [GO:0005737]; ATP binding [GO:0005524]; ATP phosphoribosyltransferase activity [GO:0003879]; magnesium ion binding [GO:0000287]; histidine biosynthetic process [GO:0000105]	GO:0000105; GO:0000287; GO:0003879; GO:0005524; GO:0005737
Q02129	Q02129	reviewed	HIS1_LACLA	ATP phosphoribosyltransferase (ATP-PRT) (ATP-PRTase) (EC 2.4.2.17)	hisG LL1208 L0066	208	histidine biosynthetic process [GO:0000105]	cytoplasm [GO:0005737]	ATP binding [GO:0005524]; ATP phosphoribosyltransferase activity [GO:0003879]	cytoplasm [GO:0005737]; ATP binding [GO:0005524]; ATP phosphoribosyltransferase activity [GO:0003879]; histidine biosynthetic process [GO:0000105]	GO:0000105; GO:0003879; GO:0005524; GO:0005737
P9WMN1	P9WMN1	reviewed	HIS1_MYCTU	ATP phosphoribosyltransferase (ATP-PRT) (ATP-PRTase) (EC 2.4.2.17)	hisG Rv2121c MTCY261.17c	284	histidine biosynthetic process [GO:0000105]	cytoplasm [GO:0005737]; plasma membrane [GO:0005886]	AMP binding [GO:0016208]; ATP binding [GO:0005524]; ATP phosphoribosyltransferase activity [GO:0003879]; magnesium ion binding [GO:0000287]	cytoplasm [GO:0005737]; plasma membrane [GO:0005886]; AMP binding [GO:0016208]; ATP binding [GO:0005524]; ATP phosphoribosyltransferase activity [GO:0003879]; magnesium ion binding [GO:0000287]; histidine biosynthetic process [GO:0000105]	GO:0000105; GO:0000287; GO:0003879; GO:0005524; GO:0005737; GO:0005886; GO:0016208
P05036	P05036	reviewed	ATPA_RHORU	ATP synthase subunit alpha (EC 7.1.2.2) (ATP synthase F1 sector subunit alpha) (F-ATPase subunit alpha)	atpA	510	ATP biosynthetic process [GO:0006754]	plasma membrane [GO:0005886]; proton-transporting ATP synthase complex, catalytic core F(1) [GO:0045261]	ATP binding [GO:0005524]; proton-transporting ATP synthase activity, rotational mechanism [GO:0046933]; proton-transporting ATPase activity, rotational mechanism [GO:0046961]	plasma membrane [GO:0005886]; proton-transporting ATP synthase complex, catalytic core F(1) [GO:0045261]; ATP binding [GO:0005524]; proton-transporting ATP synthase activity, rotational mechanism [GO:0046933]; proton-transporting ATPase activity, rotational mechanism [GO:0046961]; ATP biosynthetic process [GO:0006754]	GO:0005524; GO:0005886; GO:0006754; GO:0045261; GO:0046933; GO:0046961
P72245	P72245	reviewed	ATPA_RHOCA	ATP synthase subunit alpha (EC 7.1.2.2) (ATP synthase F1 sector subunit alpha) (F-ATPase subunit alpha)	atpA	509		plasma membrane [GO:0005886]; plasma membrane-derived chromatophore membrane [GO:0042717]; proton-transporting ATP synthase complex, catalytic core F(1) [GO:0045261]	ATP binding [GO:0005524]; proton-transporting ATP synthase activity, rotational mechanism [GO:0046933]; proton-transporting ATPase activity, rotational mechanism [GO:0046961]	plasma membrane [GO:0005886]; plasma membrane-derived chromatophore membrane [GO:0042717]; proton-transporting ATP synthase complex, catalytic core F(1) [GO:0045261]; ATP binding [GO:0005524]; proton-transporting ATP synthase activity, rotational mechanism [GO:0046933]; proton-transporting ATPase activity, rotational mechanism [GO:0046961]	GO:0005524; GO:0005886; GO:0042717; GO:0045261; GO:0046933; GO:0046961
A1B8N8	A1B8N8	reviewed	ATPA_PARDP	ATP synthase subunit alpha (EC 7.1.2.2) (ATP synthase F1 sector subunit alpha) (F-ATPase subunit alpha)	atpA Pden_3816	511		plasma membrane [GO:0005886]; proton-transporting ATP synthase complex, catalytic core F(1) [GO:0045261]	ATP binding [GO:0005524]; proton-transporting ATP synthase activity, rotational mechanism [GO:0046933]; proton-transporting ATPase activity, rotational mechanism [GO:0046961]	plasma membrane [GO:0005886]; proton-transporting ATP synthase complex, catalytic core F(1) [GO:0045261]; ATP binding [GO:0005524]; proton-transporting ATP synthase activity, rotational mechanism [GO:0046933]; proton-transporting ATPase activity, rotational mechanism [GO:0046961]	GO:0005524; GO:0005886; GO:0045261; GO:0046933; GO:0046961
P05038	P05038	reviewed	ATPB_RHORU	ATP synthase subunit beta (EC 7.1.2.2) (ATP synthase F1 sector subunit beta) (F-ATPase subunit beta)	atpD	474		plasma membrane [GO:0005886]; proton-transporting ATP synthase complex, catalytic core F(1) [GO:0045261]	ATP binding [GO:0005524]; proton-transporting ATP synthase activity, rotational mechanism [GO:0046933]; proton-transporting ATPase activity, rotational mechanism [GO:0046961]	plasma membrane [GO:0005886]; proton-transporting ATP synthase complex, catalytic core F(1) [GO:0045261]; ATP binding [GO:0005524]; proton-transporting ATP synthase activity, rotational mechanism [GO:0046933]; proton-transporting ATPase activity, rotational mechanism [GO:0046961]	GO:0005524; GO:0005886; GO:0045261; GO:0046933; GO:0046961
P72247	P72247	reviewed	ATPB_RHOCA	ATP synthase subunit beta (EC 7.1.2.2) (ATP synthase F1 sector subunit beta) (F-ATPase subunit beta)	atpD	472		plasma membrane [GO:0005886]; plasma membrane-derived chromatophore membrane [GO:0042717]; proton-transporting ATP synthase complex, catalytic core F(1) [GO:0045261]	ATP binding [GO:0005524]; proton-transporting ATP synthase activity, rotational mechanism [GO:0046933]; proton-transporting ATPase activity, rotational mechanism [GO:0046961]	plasma membrane [GO:0005886]; plasma membrane-derived chromatophore membrane [GO:0042717]; proton-transporting ATP synthase complex, catalytic core F(1) [GO:0045261]; ATP binding [GO:0005524]; proton-transporting ATP synthase activity, rotational mechanism [GO:0046933]; proton-transporting ATPase activity, rotational mechanism [GO:0046961]	GO:0005524; GO:0005886; GO:0042717; GO:0045261; GO:0046933; GO:0046961
A1B8P0	A1B8P0	reviewed	ATPB_PARDP	ATP synthase subunit beta (EC 7.1.2.2) (ATP synthase F1 sector subunit beta) (F-ATPase subunit beta)	atpD Pden_3818	474		plasma membrane [GO:0005886]; proton-transporting ATP synthase complex, catalytic core F(1) [GO:0045261]	ATP binding [GO:0005524]; proton-transporting ATP synthase activity, rotational mechanism [GO:0046933]; proton-transporting ATPase activity, rotational mechanism [GO:0046961]	plasma membrane [GO:0005886]; proton-transporting ATP synthase complex, catalytic core F(1) [GO:0045261]; ATP binding [GO:0005524]; proton-transporting ATP synthase activity, rotational mechanism [GO:0046933]; proton-transporting ATPase activity, rotational mechanism [GO:0046961]	GO:0005524; GO:0005886; GO:0045261; GO:0046933; GO:0046961
Q8DLG8	Q8DLG8	reviewed	ATPB_THEVB	ATP synthase subunit beta (EC 7.1.2.2) (ATP synthase F1 sector subunit beta) (F-ATPase subunit beta)	atpD atpB tlr0525	482		plasma membrane-derived thylakoid membrane [GO:0031676]; proton-transporting ATP synthase complex, catalytic core F(1) [GO:0045261]	ATP binding [GO:0005524]; proton-transporting ATP synthase activity, rotational mechanism [GO:0046933]; proton-transporting ATPase activity, rotational mechanism [GO:0046961]	plasma membrane-derived thylakoid membrane [GO:0031676]; proton-transporting ATP synthase complex, catalytic core F(1) [GO:0045261]; ATP binding [GO:0005524]; proton-transporting ATP synthase activity, rotational mechanism [GO:0046933]; proton-transporting ATPase activity, rotational mechanism [GO:0046961]	GO:0005524; GO:0031676; GO:0045261; GO:0046933; GO:0046961
Q2RFX9	Q2RFX9	reviewed	ATPB_MOOTA	ATP synthase subunit beta (EC 7.1.2.2) (ATP synthase F1 sector subunit beta) (F-ATPase subunit beta)	atpD Moth_2378	462		plasma membrane [GO:0005886]; proton-transporting ATP synthase complex, catalytic core F(1) [GO:0045261]	ATP binding [GO:0005524]; proton-transporting ATP synthase activity, rotational mechanism [GO:0046933]; proton-transporting ATPase activity, rotational mechanism [GO:0046961]	plasma membrane [GO:0005886]; proton-transporting ATP synthase complex, catalytic core F(1) [GO:0045261]; ATP binding [GO:0005524]; proton-transporting ATP synthase activity, rotational mechanism [GO:0046933]; proton-transporting ATPase activity, rotational mechanism [GO:0046961]	GO:0005524; GO:0005886; GO:0045261; GO:0046933; GO:0046961
P43772	P43772	reviewed	HSLV_HAEIN	ATP-dependent protease subunit HslV (EC 3.4.25.2)	hslV HI_0496	175	proteolysis involved in protein catabolic process [GO:0051603]	HslUV protease complex [GO:0009376]; proteasome core complex [GO:0005839]	metal ion binding [GO:0046872]; threonine-type endopeptidase activity [GO:0004298]	HslUV protease complex [GO:0009376]; proteasome core complex [GO:0005839]; metal ion binding [GO:0046872]; threonine-type endopeptidase activity [GO:0004298]; proteolysis involved in protein catabolic process [GO:0051603]	GO:0004298; GO:0005839; GO:0009376; GO:0046872; GO:0051603
P94368	P94368	reviewed	NNRD_BACSU	ADP-dependent (S)-NAD(P)H-hydrate dehydratase (EC 4.2.1.136) (ADP-dependent NAD(P)HX dehydratase)	nnrD yxkO BSU38720	276	metabolite repair [GO:0110051]; nicotinamide nucleotide metabolic process [GO:0046496]		ADP-dependent NAD(P)H-hydrate dehydratase activity [GO:0052855]; ATP binding [GO:0005524]; NADHX epimerase activity [GO:0052856]; NADPHX epimerase activity [GO:0052857]	ADP-dependent NAD(P)H-hydrate dehydratase activity [GO:0052855]; ATP binding [GO:0005524]; NADHX epimerase activity [GO:0052856]; NADPHX epimerase activity [GO:0052857]; metabolite repair [GO:0110051]; nicotinamide nucleotide metabolic process [GO:0046496]	GO:0005524; GO:0046496; GO:0052855; GO:0052856; GO:0052857; GO:0110051
O35002	O35002	reviewed	CTPB_BACSU	Carboxy-terminal processing protease CtpB (C-terminal processing protease) (EC 3.4.21.102)	ctpB yvjB BSU35240	480	peptide metabolic process [GO:0006518]; proteolysis [GO:0006508]; signal transduction [GO:0007165]; sporulation resulting in formation of a cellular spore [GO:0030435]	outer membrane-bounded periplasmic space [GO:0030288]	endopeptidase activity [GO:0004175]; identical protein binding [GO:0042802]; peptidase activity [GO:0008233]; peptide binding [GO:0042277]; protein homodimerization activity [GO:0042803]; serine-type endopeptidase activity [GO:0004252]	outer membrane-bounded periplasmic space [GO:0030288]; endopeptidase activity [GO:0004175]; identical protein binding [GO:0042802]; peptidase activity [GO:0008233]; peptide binding [GO:0042277]; protein homodimerization activity [GO:0042803]; serine-type endopeptidase activity [GO:0004252]; peptide metabolic process [GO:0006518]; proteolysis [GO:0006508]; signal transduction [GO:0007165]; sporula…	GO:0004175; GO:0004252; GO:0006508; GO:0006518; GO:0007165; GO:0008233; GO:0030288; GO:0030435; GO:0042277; GO:0042802; GO:0042803
P0ABF8	P0ABF8	reviewed	PGSA_ECOLI	CDP-diacylglycerol--glycerol-3-phosphate 3-phosphatidyltransferase (EC 2.7.8.5) (Phosphatidylglycerophosphate synthase) (PGP synthase)	pgsA b1912 JW1897	182	glycerophospholipid biosynthetic process [GO:0046474]; phosphatidylglycerol biosynthetic process [GO:0006655]	membrane [GO:0016020]; plasma membrane [GO:0005886]	CDP-diacylglycerol-glycerol-3-phosphate 3-phosphatidyltransferase activity [GO:0008444]	membrane [GO:0016020]; plasma membrane [GO:0005886]; CDP-diacylglycerol-glycerol-3-phosphate 3-phosphatidyltransferase activity [GO:0008444]; glycerophospholipid biosynthetic process [GO:0046474]; phosphatidylglycerol biosynthetic process [GO:0006655]	GO:0005886; GO:0006655; GO:0008444; GO:0016020; GO:0046474
P14165	P14165	reviewed	CISY_PSEAE	Citrate synthase (EC 2.3.3.16)	gltA PA1580	428	tricarboxylic acid cycle [GO:0006099]	tricarboxylic acid cycle enzyme complex [GO:0045239]	citrate (Si)-synthase activity [GO:0004108]; citrate synthase activity [GO:0036440]	tricarboxylic acid cycle enzyme complex [GO:0045239]; citrate (Si)-synthase activity [GO:0004108]; citrate synthase activity [GO:0036440]; tricarboxylic acid cycle [GO:0006099]	GO:0004108; GO:0006099; GO:0036440; GO:0045239
P0ABH7	P0ABH7	reviewed	CISY_ECOLI	Citrate synthase (EC 2.3.3.16)	gltA gluT icdB b0720 JW0710	427	protein hexamerization [GO:0034214]; tricarboxylic acid cycle [GO:0006099]	cytosol [GO:0005829]	citrate (Si)-synthase activity [GO:0004108]; identical protein binding [GO:0042802]; NADH binding [GO:0070404]	cytosol [GO:0005829]; citrate (Si)-synthase activity [GO:0004108]; identical protein binding [GO:0042802]; NADH binding [GO:0070404]; protein hexamerization [GO:0034214]; tricarboxylic acid cycle [GO:0006099]	GO:0004108; GO:0005829; GO:0006099; GO:0034214; GO:0042802; GO:0070404
P0A738	P0A738	reviewed	MOAC_ECOLI	Cyclic pyranopterin monophosphate synthase (EC 4.6.1.17) (Molybdenum cofactor biosynthesis protein C)	moaC chlA3 b0783 JW0766	161	Mo-molybdopterin cofactor biosynthetic process [GO:0006777]	protein-containing complex [GO:0032991]	cyclic pyranopterin monophosphate synthase activity [GO:0061799]; identical protein binding [GO:0042802]	protein-containing complex [GO:0032991]; cyclic pyranopterin monophosphate synthase activity [GO:0061799]; identical protein binding [GO:0042802]; Mo-molybdopterin cofactor biosynthetic process [GO:0006777]	GO:0006777; GO:0032991; GO:0042802; GO:0061799
P06721	P06721	reviewed	METC_ECOLI	Cystathionine beta-lyase MetC (CBL) (CL) (EC 4.4.1.13) (Beta-cystathionase MetC) (Cysteine desulfhydrase MetC) (CD) (EC 4.4.1.28) (Cysteine lyase MetC) (Cysteine-S-conjugate beta-lyase MetC)	metC b3008 JW2975	395	L-cysteine catabolic process to pyruvate [GO:0019450]; methionine biosynthetic process [GO:0009086]; transsulfuration [GO:0019346]	cytoplasm [GO:0005737]; protein-containing complex [GO:0032991]	alanine racemase activity [GO:0008784]; cystathionine beta-lyase activity [GO:0004121]; cysteine-S-conjugate beta-lyase activity [GO:0047804]; L-cysteine desulfhydrase activity [GO:0080146]; pyridoxal phosphate binding [GO:0030170]	cytoplasm [GO:0005737]; protein-containing complex [GO:0032991]; alanine racemase activity [GO:0008784]; cystathionine beta-lyase activity [GO:0004121]; cysteine-S-conjugate beta-lyase activity [GO:0047804]; L-cysteine desulfhydrase activity [GO:0080146]; pyridoxal phosphate binding [GO:0030170]; L-cysteine catabolic process to pyruvate [GO:0019450]; methionine biosynthetic process [GO:0009086]; …	GO:0004121; GO:0005737; GO:0008784; GO:0009086; GO:0019346; GO:0019450; GO:0030170; GO:0032991; GO:0047804; GO:0080146
Q73GL9	Q73GL9	reviewed	ALGLR_WOLPM	L-alanine/L-glutamate racemase (EC 5.1.1.1) (EC 5.1.1.3)	aar metC WD_0925	403	peptidoglycan biosynthetic process [GO:0009252]; regulation of cell shape [GO:0008360]; transsulfuration [GO:0019346]		alanine racemase activity [GO:0008784]; cystathionine beta-lyase activity [GO:0004121]; glutamate racemase activity [GO:0008881]; pyridoxal phosphate binding [GO:0030170]	alanine racemase activity [GO:0008784]; cystathionine beta-lyase activity [GO:0004121]; glutamate racemase activity [GO:0008881]; pyridoxal phosphate binding [GO:0030170]; peptidoglycan biosynthetic process [GO:0009252]; regulation of cell shape [GO:0008360]; transsulfuration [GO:0019346]	GO:0004121; GO:0008360; GO:0008784; GO:0008881; GO:0009252; GO:0019346; GO:0030170
P21888	P21888	reviewed	SYC_ECOLI	Cysteine--tRNA ligase (EC 6.1.1.16) (Cysteinyl-tRNA synthetase) (CysRS)	cysS b0526 JW0515	461	cysteinyl-tRNA aminoacylation [GO:0006423]	cytoplasm [GO:0005737]; cytosol [GO:0005829]	aminoacyl-tRNA ligase activity [GO:0004812]; ATP binding [GO:0005524]; cysteine-tRNA ligase activity [GO:0004817]; ligase activity [GO:0016874]; metal ion binding [GO:0046872]; zinc ion binding [GO:0008270]	cytoplasm [GO:0005737]; cytosol [GO:0005829]; aminoacyl-tRNA ligase activity [GO:0004812]; ATP binding [GO:0005524]; cysteine-tRNA ligase activity [GO:0004817]; ligase activity [GO:0016874]; metal ion binding [GO:0046872]; zinc ion binding [GO:0008270]; cysteinyl-tRNA aminoacylation [GO:0006423]	GO:0004812; GO:0004817; GO:0005524; GO:0005737; GO:0005829; GO:0006423; GO:0008270; GO:0016874; GO:0046872
Q83BL7	Q83BL7	reviewed	SYC_COXBU	Cysteine--tRNA ligase (EC 6.1.1.16) (Cysteinyl-tRNA synthetase) (CysRS)	cysS CBU_1487	460	cysteinyl-tRNA aminoacylation [GO:0006423]	cytoplasm [GO:0005737]; cytosol [GO:0005829]	ATP binding [GO:0005524]; cysteine-tRNA ligase activity [GO:0004817]; zinc ion binding [GO:0008270]	cytoplasm [GO:0005737]; cytosol [GO:0005829]; ATP binding [GO:0005524]; cysteine-tRNA ligase activity [GO:0004817]; zinc ion binding [GO:0008270]; cysteinyl-tRNA aminoacylation [GO:0006423]	GO:0004817; GO:0005524; GO:0005737; GO:0005829; GO:0006423; GO:0008270
P9WPA9	P9WPA9	reviewed	KCY_MYCTU	Cytidylate kinase (CK) (EC 2.7.4.25) (Cytidine monophosphate kinase) (CMP kinase)	cmk Rv1712 MTCI125.34	230	nucleobase-containing small molecule interconversion [GO:0015949]; phosphorylation [GO:0016310]; pyrimidine nucleotide metabolic process [GO:0006220]	cytosol [GO:0005829]	ATP binding [GO:0005524]; CMP kinase activity [GO:0036430]; cytidylate kinase activity [GO:0004127]; dCMP kinase activity [GO:0036431]	cytosol [GO:0005829]; ATP binding [GO:0005524]; CMP kinase activity [GO:0036430]; cytidylate kinase activity [GO:0004127]; dCMP kinase activity [GO:0036431]; nucleobase-containing small molecule interconversion [GO:0015949]; phosphorylation [GO:0016310]; pyrimidine nucleotide metabolic process [GO:0006220]	GO:0004127; GO:0005524; GO:0005829; GO:0006220; GO:0015949; GO:0016310; GO:0036430; GO:0036431
Q97PK6	Q97PK6	reviewed	KCY_STRPN	Cytidylate kinase (CK) (EC 2.7.4.25) (Cytidine monophosphate kinase) (CMP kinase)	cmk SP_1603	223	phosphorylation [GO:0016310]; pyrimidine nucleotide metabolic process [GO:0006220]	cytoplasm [GO:0005737]	ATP binding [GO:0005524]; CMP kinase activity [GO:0036430]; dCMP kinase activity [GO:0036431]	cytoplasm [GO:0005737]; ATP binding [GO:0005524]; CMP kinase activity [GO:0036430]; dCMP kinase activity [GO:0036431]; phosphorylation [GO:0016310]; pyrimidine nucleotide metabolic process [GO:0006220]	GO:0005524; GO:0005737; GO:0006220; GO:0016310; GO:0036430; GO:0036431
P0A6I0	P0A6I0	reviewed	KCY_ECOLI	Cytidylate kinase (CK) (EC 2.7.4.25) (Cytidine monophosphate kinase) (CMP kinase) (Protein MssA) (p25)	cmk mssA ycaF ycaG b0910 JW0893	227	nucleobase-containing small molecule interconversion [GO:0015949]; phosphorylation [GO:0016310]; pyrimidine nucleotide metabolic process [GO:0006220]; response to X-ray [GO:0010165]	cytosol [GO:0005829]	ATP binding [GO:0005524]; CMP kinase activity [GO:0036430]; cytidylate kinase activity [GO:0004127]; dCMP kinase activity [GO:0036431]; guanosine tetraphosphate binding [GO:0097216]	cytosol [GO:0005829]; ATP binding [GO:0005524]; CMP kinase activity [GO:0036430]; cytidylate kinase activity [GO:0004127]; dCMP kinase activity [GO:0036431]; guanosine tetraphosphate binding [GO:0097216]; nucleobase-containing small molecule interconversion [GO:0015949]; phosphorylation [GO:0016310]; pyrimidine nucleotide metabolic process [GO:0006220]; response to X-ray [GO:0010165]	GO:0004127; GO:0005524; GO:0005829; GO:0006220; GO:0010165; GO:0015949; GO:0016310; GO:0036430; GO:0036431; GO:0097216
P38493	P38493	reviewed	KCY_BACSU	Cytidylate kinase (CK) (EC 2.7.4.25) (Cytidine monophosphate kinase) (CMP kinase)	cmk jofC ypfC BSU22890	224	nucleobase-containing small molecule interconversion [GO:0015949]; phosphorylation [GO:0016310]; pyrimidine nucleotide metabolic process [GO:0006220]	cytosol [GO:0005829]	ATP binding [GO:0005524]; CMP kinase activity [GO:0036430]; cytidylate kinase activity [GO:0004127]; dCMP kinase activity [GO:0036431]	cytosol [GO:0005829]; ATP binding [GO:0005524]; CMP kinase activity [GO:0036430]; cytidylate kinase activity [GO:0004127]; dCMP kinase activity [GO:0036431]; nucleobase-containing small molecule interconversion [GO:0015949]; phosphorylation [GO:0016310]; pyrimidine nucleotide metabolic process [GO:0006220]	GO:0004127; GO:0005524; GO:0005829; GO:0006220; GO:0015949; GO:0016310; GO:0036430; GO:0036431
Q9KVL7	Q9KVL7	reviewed	DCDA_VIBCH	Diaminopimelate decarboxylase (DAP decarboxylase) (DAPDC) (EC 4.1.1.20)	lysA VC_0125	417	lysine biosynthetic process via diaminopimelate [GO:0009089]		diaminopimelate decarboxylase activity [GO:0008836]; pyridoxal phosphate binding [GO:0030170]	diaminopimelate decarboxylase activity [GO:0008836]; pyridoxal phosphate binding [GO:0030170]; lysine biosynthetic process via diaminopimelate [GO:0009089]	GO:0008836; GO:0009089; GO:0030170
O67262	O67262	reviewed	DCDA_AQUAE	Diaminopimelate decarboxylase (DAP decarboxylase) (DAPDC) (EC 4.1.1.20)	lysA aq_1208	420	lysine biosynthetic process via diaminopimelate [GO:0009089]		diaminopimelate decarboxylase activity [GO:0008836]; pyridoxal phosphate binding [GO:0030170]	diaminopimelate decarboxylase activity [GO:0008836]; pyridoxal phosphate binding [GO:0030170]; lysine biosynthetic process via diaminopimelate [GO:0009089]	GO:0008836; GO:0009089; GO:0030170
Q81XR2	Q81XR2	reviewed	DAPF_BACAN	Diaminopimelate epimerase (DAP epimerase) (EC 5.1.1.7) (PLP-independent amino acid racemase)	dapF BA_5170 GBAA_5170 BAS4806	288	lysine biosynthetic process via diaminopimelate [GO:0009089]	cytoplasm [GO:0005737]	diaminopimelate epimerase activity [GO:0008837]	cytoplasm [GO:0005737]; diaminopimelate epimerase activity [GO:0008837]; lysine biosynthetic process via diaminopimelate [GO:0009089]	GO:0005737; GO:0008837; GO:0009089
P0A6K1	P0A6K1	reviewed	DAPF_ECOLI	Diaminopimelate epimerase (DAP epimerase) (EC 5.1.1.7) (PLP-independent amino acid racemase)	dapF b3809 JW5592	274	lysine biosynthetic process via diaminopimelate [GO:0009089]	cytosol [GO:0005829]	diaminopimelate epimerase activity [GO:0008837]	cytosol [GO:0005829]; diaminopimelate epimerase activity [GO:0008837]; lysine biosynthetic process via diaminopimelate [GO:0009089]	GO:0005829; GO:0008837; GO:0009089
P44859	P44859	reviewed	DAPF_HAEIN	Diaminopimelate epimerase (DAP epimerase) (EC 5.1.1.7) (PLP-independent amino acid racemase)	dapF HI_0750	274	lysine biosynthetic process via diaminopimelate [GO:0009089]	cytosol [GO:0005829]	diaminopimelate epimerase activity [GO:0008837]	cytosol [GO:0005829]; diaminopimelate epimerase activity [GO:0008837]; lysine biosynthetic process via diaminopimelate [GO:0009089]	GO:0005829; GO:0008837; GO:0009089
O66990	O66990	reviewed	PYRC_AQUAE	Dihydroorotase (DHOase) (EC 3.5.2.3)	pyrC aq_806	422	'de novo' UMP biosynthetic process [GO:0044205]; purine nucleobase catabolic process [GO:0006145]	cytoplasm [GO:0005737]	allantoinase activity [GO:0004038]; dihydroorotase activity [GO:0004151]; zinc ion binding [GO:0008270]	cytoplasm [GO:0005737]; allantoinase activity [GO:0004038]; dihydroorotase activity [GO:0004151]; zinc ion binding [GO:0008270]; 'de novo' UMP biosynthetic process [GO:0044205]; purine nucleobase catabolic process [GO:0006145]	GO:0004038; GO:0004151; GO:0005737; GO:0006145; GO:0008270; GO:0044205
Q81WF0	Q81WF0	reviewed	PYRC_BACAN	Dihydroorotase (DHOase) (EC 3.5.2.3)	pyrC BA_4027 GBAA_4027 BAS3739	428	'de novo' UMP biosynthetic process [GO:0044205]		dihydroorotase activity [GO:0004151]; zinc ion binding [GO:0008270]	dihydroorotase activity [GO:0004151]; zinc ion binding [GO:0008270]; 'de novo' UMP biosynthetic process [GO:0044205]	GO:0004151; GO:0008270; GO:0044205
P03018	P03018	reviewed	UVRD_ECOLI	DNA helicase II (EC 5.6.2.4) (DNA 3'-5' helicase II)	uvrD mutU pdeB rad recL b3813 JW3786	720	DNA duplex unwinding [GO:0032508]; DNA unwinding involved in DNA replication [GO:0006268]; mismatch repair [GO:0006298]; mismatch repair involved in maintenance of fidelity involved in DNA-dependent DNA replication [GO:0070716]; nucleotide-excision repair [GO:0006289]; nucleotide-excision repair, DNA duplex unwinding [GO:0000717]; recombinational repair [GO:0000725]; replication fork processing […	cytosol [GO:0005829]; DNA helicase complex [GO:0033202]; single-stranded DNA-dependent ATP-dependent DNA helicase complex [GO:0017117]	3'-5' DNA helicase activity [GO:0043138]; ATP binding [GO:0005524]; ATP hydrolysis activity [GO:0016887]; DNA binding [GO:0003677]; DNA helicase activity [GO:0003678]; DNA translocase activity [GO:0015616]; isomerase activity [GO:0016853]; single-stranded DNA helicase activity [GO:0017116]	cytosol [GO:0005829]; DNA helicase complex [GO:0033202]; single-stranded DNA-dependent ATP-dependent DNA helicase complex [GO:0017117]; 3'-5' DNA helicase activity [GO:0043138]; ATP binding [GO:0005524]; ATP hydrolysis activity [GO:0016887]; DNA binding [GO:0003677]; DNA helicase activity [GO:0003678]; DNA translocase activity [GO:0015616]; isomerase activity [GO:0016853]; single-stranded DNA hel…	GO:0000717; GO:0000725; GO:0003677; GO:0003678; GO:0005524; GO:0005829; GO:0006268; GO:0006289; GO:0006298; GO:0009314; GO:0009432; GO:0015616; GO:0016853; GO:0016887; GO:0017116; GO:0017117; GO:0031297; GO:0032508; GO:0033202; GO:0043138; GO:0070581; GO:0070716
P9WMQ1	P9WMQ1	reviewed	UVRD1_MYCTU	ATP-dependent DNA helicase UvrD1 (EC 5.6.2.4) (DNA 3'-5' helicase UvrD1)	uvrD1 ivrd pcrA Rv0949 MTCY10D7.25c	771	DNA unwinding involved in DNA replication [GO:0006268]; double-strand break repair [GO:0006302]; negative regulation of strand invasion [GO:0060543]; recombinational repair [GO:0000725]; UV protection [GO:0009650]	cytosol [GO:0005829]; DNA helicase complex [GO:0033202]; peptidoglycan-based cell wall [GO:0009274]; plasma membrane [GO:0005886]	3'-5' DNA helicase activity [GO:0043138]; ATP binding [GO:0005524]; ATP hydrolysis activity [GO:0016887]; ATP-dependent activity, acting on DNA [GO:0008094]; dATP binding [GO:0032564]; DNA binding [GO:0003677]; isomerase activity [GO:0016853]; magnesium ion binding [GO:0000287]	cytosol [GO:0005829]; DNA helicase complex [GO:0033202]; peptidoglycan-based cell wall [GO:0009274]; plasma membrane [GO:0005886]; 3'-5' DNA helicase activity [GO:0043138]; ATP binding [GO:0005524]; ATP hydrolysis activity [GO:0016887]; ATP-dependent activity, acting on DNA [GO:0008094]; dATP binding [GO:0032564]; DNA binding [GO:0003677]; isomerase activity [GO:0016853]; magnesium ion binding [G…	GO:0000287; GO:0000725; GO:0003677; GO:0005524; GO:0005829; GO:0005886; GO:0006268; GO:0006302; GO:0008094; GO:0009274; GO:0009650; GO:0016853; GO:0016887; GO:0032564; GO:0033202; GO:0043138; GO:0060543
P9WG49	P9WG49	reviewed	TOP1_MYCTU	DNA topoisomerase 1 (EC 5.6.2.1) (DNA topoisomerase I) (Omega-protein) (Relaxing enzyme) (Swivelase) (Untwisting enzyme)	topA Rv3646c MTCY15C10.06	934	DNA topological change [GO:0006265]; negative regulation of ribonuclease activity [GO:0060701]	cytosol [GO:0005829]; peptidoglycan-based cell wall [GO:0009274]; plasma membrane [GO:0005886]	DNA binding [GO:0003677]; DNA topoisomerase type I (single strand cut, ATP-independent) activity [GO:0003917]; magnesium ion binding [GO:0000287]	cytosol [GO:0005829]; peptidoglycan-based cell wall [GO:0009274]; plasma membrane [GO:0005886]; DNA binding [GO:0003677]; DNA topoisomerase type I (single strand cut, ATP-independent) activity [GO:0003917]; magnesium ion binding [GO:0000287]; DNA topological change [GO:0006265]; negative regulation of ribonuclease activity [GO:0060701]	GO:0000287; GO:0003677; GO:0003917; GO:0005829; GO:0005886; GO:0006265; GO:0009274; GO:0060701
A0R5D9	A0R5D9	reviewed	TOP1_MYCS2	DNA topoisomerase 1 (EC 5.6.2.1) (DNA topoisomerase I)	topA MSMEG_6157 MSMEI_5999	936	DNA topological change [GO:0006265]		DNA binding [GO:0003677]; DNA topoisomerase type I (single strand cut, ATP-independent) activity [GO:0003917]; metal ion binding [GO:0046872]	DNA binding [GO:0003677]; DNA topoisomerase type I (single strand cut, ATP-independent) activity [GO:0003917]; metal ion binding [GO:0046872]; DNA topological change [GO:0006265]	GO:0003677; GO:0003917; GO:0006265; GO:0046872
P0AFI2	P0AFI2	reviewed	PARC_ECOLI	DNA topoisomerase 4 subunit A (EC 5.6.2.2) (Topoisomerase IV subunit A)	parC b3019 JW2987	752	chromosome segregation [GO:0007059]; DNA topological change [GO:0006265]; plasmid partitioning [GO:0030541]; sister chromatid cohesion [GO:0007062]	chromosome [GO:0005694]; cytoplasm [GO:0005737]; cytosol [GO:0005829]; DNA topoisomerase type II (double strand cut, ATP-hydrolyzing) complex [GO:0009330]; extrinsic component of plasma membrane [GO:0019897]	ATP binding [GO:0005524]; DNA binding [GO:0003677]; DNA topoisomerase type II (double strand cut, ATP-hydrolyzing) activity [GO:0003918]	chromosome [GO:0005694]; cytoplasm [GO:0005737]; cytosol [GO:0005829]; DNA topoisomerase type II (double strand cut, ATP-hydrolyzing) complex [GO:0009330]; extrinsic component of plasma membrane [GO:0019897]; ATP binding [GO:0005524]; DNA binding [GO:0003677]; DNA topoisomerase type II (double strand cut, ATP-hydrolyzing) activity [GO:0003918]; chromosome segregation [GO:0007059]; DNA topological…	GO:0003677; GO:0003918; GO:0005524; GO:0005694; GO:0005737; GO:0005829; GO:0006265; GO:0007059; GO:0007062; GO:0009330; GO:0019897; GO:0030541
P26973	P26973	reviewed	PARC_SALTY	DNA topoisomerase 4 subunit A (EC 5.6.2.2) (Topoisomerase IV subunit A)	parC STM3174	752	chromosome segregation [GO:0007059]; DNA topological change [GO:0006265]	chromosome [GO:0005694]; cytoplasm [GO:0005737]; DNA topoisomerase type II (double strand cut, ATP-hydrolyzing) complex [GO:0009330]; extrinsic component of plasma membrane [GO:0019897]	ATP binding [GO:0005524]; DNA binding [GO:0003677]; DNA topoisomerase type II (double strand cut, ATP-hydrolyzing) activity [GO:0003918]	chromosome [GO:0005694]; cytoplasm [GO:0005737]; DNA topoisomerase type II (double strand cut, ATP-hydrolyzing) complex [GO:0009330]; extrinsic component of plasma membrane [GO:0019897]; ATP binding [GO:0005524]; DNA binding [GO:0003677]; DNA topoisomerase type II (double strand cut, ATP-hydrolyzing) activity [GO:0003918]; chromosome segregation [GO:0007059]; DNA topological change [GO:0006265]	GO:0003677; GO:0003918; GO:0005524; GO:0005694; GO:0005737; GO:0006265; GO:0007059; GO:0009330; GO:0019897
P0A2R4	P0A2R4	reviewed	RPOC_SALTY	DNA-directed RNA polymerase subunit beta' (RNAP subunit beta') (EC 2.7.7.6) (RNA polymerase subunit beta') (Transcriptase subunit beta')	rpoC STM4154 STMF1.13	1407	DNA-templated transcription [GO:0006351]	DNA-directed RNA polymerase complex [GO:0000428]	DNA binding [GO:0003677]; DNA-directed 5'-3' RNA polymerase activity [GO:0003899]; magnesium ion binding [GO:0000287]; zinc ion binding [GO:0008270]	DNA-directed RNA polymerase complex [GO:0000428]; DNA binding [GO:0003677]; DNA-directed 5'-3' RNA polymerase activity [GO:0003899]; magnesium ion binding [GO:0000287]; zinc ion binding [GO:0008270]; DNA-templated transcription [GO:0006351]	GO:0000287; GO:0000428; GO:0003677; GO:0003899; GO:0006351; GO:0008270
P0A8T7	P0A8T7	reviewed	RPOC_ECOLI	DNA-directed RNA polymerase subunit beta' (RNAP subunit beta') (EC 2.7.7.6) (RNA polymerase subunit beta') (Transcriptase subunit beta')	rpoC tabB b3988 JW3951	1407	bacterial-type flagellum assembly [GO:0044780]; bacterial-type flagellum-dependent cell motility [GO:0071973]; cell motility [GO:0048870]; cellular response to cell envelope stress [GO:0036460]; DNA-templated transcription initiation [GO:0006352]; nitrate assimilation [GO:0042128]; regulation of DNA-templated transcription elongation [GO:0032784]; regulation of DNA-templated transcription initiat…	cytoplasm [GO:0005737]; cytosol [GO:0005829]; cytosolic DNA-directed RNA polymerase complex [GO:0000345]; membrane [GO:0016020]; transcription elongation factor complex [GO:0008023]	DNA binding [GO:0003677]; DNA-directed 5'-3' RNA polymerase activity [GO:0003899]; magnesium ion binding [GO:0000287]; zinc ion binding [GO:0008270]	cytoplasm [GO:0005737]; cytosol [GO:0005829]; cytosolic DNA-directed RNA polymerase complex [GO:0000345]; membrane [GO:0016020]; transcription elongation factor complex [GO:0008023]; DNA binding [GO:0003677]; DNA-directed 5'-3' RNA polymerase activity [GO:0003899]; magnesium ion binding [GO:0000287]; zinc ion binding [GO:0008270]; bacterial-type flagellum assembly [GO:0044780]; bacterial-type fla…	GO:0000287; GO:0000345; GO:0003677; GO:0003899; GO:0005737; GO:0005829; GO:0006352; GO:0008023; GO:0008270; GO:0009408; GO:0016020; GO:0031564; GO:0032784; GO:0036460; GO:0042128; GO:0044780; GO:0046677; GO:0048870; GO:0071973; GO:0090605; GO:2000142
Q2FXY7	Q2FXY7	reviewed	LEPA_STAA8	Elongation factor 4 (EF-4) (EC 3.6.5.n1) (Ribosomal back-translocase LepA)	lepA SAOUHSC_01688	607	positive regulation of translation [GO:0045727]	plasma membrane [GO:0005886]	GTP binding [GO:0005525]; GTPase activity [GO:0003924]; ribosome binding [GO:0043022]; translation elongation factor activity [GO:0003746]	plasma membrane [GO:0005886]; GTP binding [GO:0005525]; GTPase activity [GO:0003924]; ribosome binding [GO:0043022]; translation elongation factor activity [GO:0003746]; positive regulation of translation [GO:0045727]	GO:0003746; GO:0003924; GO:0005525; GO:0005886; GO:0043022; GO:0045727
P0AB83	P0AB83	reviewed	END3_ECOLI	Endonuclease III (EC 4.2.99.18) (DNA-(apurinic or apyrimidinic site) lyase)	nth b1633 JW1625	211	base-excision repair, AP site formation [GO:0006285]; base-excision repair, AP site formation via deaminated base removal [GO:0097510]; cellular response to UV [GO:0034644]		4 iron, 4 sulfur cluster binding [GO:0051539]; class I DNA-(apurinic or apyrimidinic site) endonuclease activity [GO:0140078]; DNA binding [GO:0003677]; DNA N-glycosylase activity [GO:0019104]; DNA-(apurinic or apyrimidinic site) endonuclease activity [GO:0003906]; metal ion binding [GO:0046872]; oxidized pyrimidine nucleobase lesion DNA N-glycosylase activity [GO:0000703]; uracil DNA N-glycosyla…	4 iron, 4 sulfur cluster binding [GO:0051539]; class I DNA-(apurinic or apyrimidinic site) endonuclease activity [GO:0140078]; DNA binding [GO:0003677]; DNA N-glycosylase activity [GO:0019104]; DNA-(apurinic or apyrimidinic site) endonuclease activity [GO:0003906]; metal ion binding [GO:0046872]; oxidized pyrimidine nucleobase lesion DNA N-glycosylase activity [GO:0000703]; uracil DNA N-glycosyla…	GO:0000703; GO:0003677; GO:0003906; GO:0004844; GO:0006285; GO:0019104; GO:0034644; GO:0046872; GO:0051539; GO:0097510; GO:0140078
O24990	O24990	reviewed	FABI_HELPY	Enoyl-[acyl-carrier-protein] reductase [NADH] FabI (ENR) (EC 1.3.1.9) (NADH-dependent enoyl-ACP reductase)	fabI HP_0195	275	fatty acid elongation [GO:0030497]		enoyl-[acyl-carrier-protein] reductase (NADH) activity [GO:0004318]; enoyl-[acyl-carrier-protein] reductase activity [GO:0016631]; identical protein binding [GO:0042802]	enoyl-[acyl-carrier-protein] reductase (NADH) activity [GO:0004318]; enoyl-[acyl-carrier-protein] reductase activity [GO:0016631]; identical protein binding [GO:0042802]; fatty acid elongation [GO:0030497]	GO:0004318; GO:0016631; GO:0030497; GO:0042802
P16657	P16657	reviewed	FABI_SALTY	Enoyl-[acyl-carrier-protein] reductase [NADH] FabI (ENR) (EC 1.3.1.9) (NADH-dependent enoyl-ACP reductase)	fabI envM STM1700	262	biotin biosynthetic process [GO:0009102]; fatty acid elongation [GO:0030497]; response to antibiotic [GO:0046677]		enoyl-[acyl-carrier-protein] reductase (NADH) activity [GO:0004318]; enoyl-[acyl-carrier-protein] reductase activity [GO:0016631]; identical protein binding [GO:0042802]	enoyl-[acyl-carrier-protein] reductase (NADH) activity [GO:0004318]; enoyl-[acyl-carrier-protein] reductase activity [GO:0016631]; identical protein binding [GO:0042802]; biotin biosynthetic process [GO:0009102]; fatty acid elongation [GO:0030497]; response to antibiotic [GO:0046677]	GO:0004318; GO:0009102; GO:0016631; GO:0030497; GO:0042802; GO:0046677
Q81GI3	Q81GI3	reviewed	FABI_BACCR	Enoyl-[acyl-carrier-protein] reductase [NADH] FabI (ENR) (EC 1.3.1.9) (NADH-dependent enoyl-ACP reductase)	fabI BC_1216	256	fatty acid elongation [GO:0030497]	catalytic complex [GO:1902494]	enoyl-[acyl-carrier-protein] reductase (NADH) activity [GO:0004318]; enoyl-[acyl-carrier-protein] reductase (NADPH, A-specific) activity [GO:0047117]; enoyl-[acyl-carrier-protein] reductase activity [GO:0016631]; identical protein binding [GO:0042802]; NADP+ binding [GO:0070401]; small molecule binding [GO:0036094]	catalytic complex [GO:1902494]; enoyl-[acyl-carrier-protein] reductase (NADH) activity [GO:0004318]; enoyl-[acyl-carrier-protein] reductase (NADPH, A-specific) activity [GO:0047117]; enoyl-[acyl-carrier-protein] reductase activity [GO:0016631]; identical protein binding [GO:0042802]; NADP+ binding [GO:0070401]; small molecule binding [GO:0036094]; fatty acid elongation [GO:0030497]	GO:0004318; GO:0016631; GO:0030497; GO:0036094; GO:0042802; GO:0047117; GO:0070401; GO:1902494
P54616	P54616	reviewed	FABI_BACSU	Enoyl-[acyl-carrier-protein] reductase [NADH] FabI (ENR) (EC 1.3.1.9) (Cold shock-induced protein 15) (CSI15) (NADH-dependent enoyl-ACP reductase) (Vegetative protein 241) (VEG241)	fabI yjbW BSU11720	258	cellular response to cold [GO:0070417]; fatty acid elongation [GO:0030497]		enoyl-[acyl-carrier-protein] reductase (NADH) activity [GO:0004318]; enoyl-[acyl-carrier-protein] reductase activity [GO:0016631]	enoyl-[acyl-carrier-protein] reductase (NADH) activity [GO:0004318]; enoyl-[acyl-carrier-protein] reductase activity [GO:0016631]; cellular response to cold [GO:0070417]; fatty acid elongation [GO:0030497]	GO:0004318; GO:0016631; GO:0030497; GO:0070417
P0AEK4	P0AEK4	reviewed	FABI_ECOLI	Enoyl-[acyl-carrier-protein] reductase [NADH] FabI (ENR) (EC 1.3.1.9) (NADH-dependent enoyl-ACP reductase)	fabI envM b1288 JW1281	262	biotin biosynthetic process [GO:0009102]; fatty acid elongation [GO:0030497]; lipid biosynthetic process [GO:0008610]; response to antibiotic [GO:0046677]	catalytic complex [GO:1902494]; cytosol [GO:0005829]; membrane [GO:0016020]; protein-containing complex [GO:0032991]	enoyl-[acyl-carrier-protein] reductase (NADH) activity [GO:0004318]; enoyl-[acyl-carrier-protein] reductase activity [GO:0016631]; identical protein binding [GO:0042802]; NADH binding [GO:0070404]	catalytic complex [GO:1902494]; cytosol [GO:0005829]; membrane [GO:0016020]; protein-containing complex [GO:0032991]; enoyl-[acyl-carrier-protein] reductase (NADH) activity [GO:0004318]; enoyl-[acyl-carrier-protein] reductase activity [GO:0016631]; identical protein binding [GO:0042802]; NADH binding [GO:0070404]; biotin biosynthetic process [GO:0009102]; fatty acid elongation [GO:0030497]; lipid…	GO:0004318; GO:0005829; GO:0008610; GO:0009102; GO:0016020; GO:0016631; GO:0030497; GO:0032991; GO:0042802; GO:0046677; GO:0070404; GO:1902494
P0A8G9	P0A8G9	reviewed	EX7S_ECOLI	Exodeoxyribonuclease 7 small subunit (EC 3.1.11.6) (Exodeoxyribonuclease VII small subunit) (ExoVII small subunit) (Exonuclease VII small subunit)	xseB yajE b0422 JW0412	80	DNA catabolic process, exonucleolytic [GO:0000738]; mismatch repair [GO:0006298]	cytosol [GO:0005829]; exodeoxyribonuclease VII complex [GO:0009318]	exodeoxyribonuclease VII activity [GO:0008855]	cytosol [GO:0005829]; exodeoxyribonuclease VII complex [GO:0009318]; exodeoxyribonuclease VII activity [GO:0008855]; DNA catabolic process, exonucleolytic [GO:0000738]; mismatch repair [GO:0006298]	GO:0000738; GO:0005829; GO:0006298; GO:0008855; GO:0009318
Q7VV85	Q7VV85	reviewed	EX7S_BORPE	Exodeoxyribonuclease 7 small subunit (EC 3.1.11.6) (Exodeoxyribonuclease VII small subunit) (Exonuclease VII small subunit)	xseB BP2800	88	DNA catabolic process [GO:0006308]	cytoplasm [GO:0005737]; exodeoxyribonuclease VII complex [GO:0009318]	exodeoxyribonuclease VII activity [GO:0008855]	cytoplasm [GO:0005737]; exodeoxyribonuclease VII complex [GO:0009318]; exodeoxyribonuclease VII activity [GO:0008855]; DNA catabolic process [GO:0006308]	GO:0005737; GO:0006308; GO:0008855; GO:0009318
P9WF29	P9WF29	reviewed	EX7S_MYCTU	Exodeoxyribonuclease 7 small subunit (EC 3.1.11.6) (Exodeoxyribonuclease VII small subunit) (Exonuclease VII small subunit)	xseB Rv1107c MTV017.60c	85	DNA catabolic process [GO:0006308]	cytosol [GO:0005829]; exodeoxyribonuclease VII complex [GO:0009318]	exodeoxyribonuclease VII activity [GO:0008855]	cytosol [GO:0005829]; exodeoxyribonuclease VII complex [GO:0009318]; exodeoxyribonuclease VII activity [GO:0008855]; DNA catabolic process [GO:0006308]	GO:0005829; GO:0006308; GO:0008855; GO:0009318
P09030	P09030	reviewed	EX3_ECOLI	Exodeoxyribonuclease III (EXO III) (Exonuclease III) (EC 3.1.11.2) (AP endonuclease VI)	xthA xth b1749 JW1738	268	DNA damage response [GO:0006974]; DNA repair [GO:0006281]	cytosol [GO:0005829]	DNA binding [GO:0003677]; double-stranded DNA 3'-5' DNA exonuclease activity [GO:0008311]; endonuclease activity [GO:0004519]; exonuclease activity [GO:0004527]; metal ion binding [GO:0046872]	cytosol [GO:0005829]; DNA binding [GO:0003677]; double-stranded DNA 3'-5' DNA exonuclease activity [GO:0008311]; endonuclease activity [GO:0004519]; exonuclease activity [GO:0004527]; metal ion binding [GO:0046872]; DNA damage response [GO:0006974]; DNA repair [GO:0006281]	GO:0003677; GO:0004519; GO:0004527; GO:0005829; GO:0006281; GO:0006974; GO:0008311; GO:0046872
P05523	P05523	reviewed	FPG_ECOLI	Formamidopyrimidine-DNA glycosylase (Fapy-DNA glycosylase) (EC 3.2.2.23) (DNA-(apurinic or apyrimidinic site) lyase MutM) (AP lyase MutM) (EC 4.2.99.18)	mutM fpg b3635 JW3610	269	base-excision repair [GO:0006284]; DNA damage response [GO:0006974]		8-oxo-7,8-dihydroguanine DNA N-glycosylase activity [GO:0034039]; class I DNA-(apurinic or apyrimidinic site) endonuclease activity [GO:0140078]; damaged DNA binding [GO:0003684]; DNA N-glycosylase activity [GO:0019104]; DNA-(apurinic or apyrimidinic site) endonuclease activity [GO:0003906]; endonuclease activity [GO:0004519]; metal ion binding [GO:0046872]; oxidized purine nucleobase lesion DNA …	8-oxo-7,8-dihydroguanine DNA N-glycosylase activity [GO:0034039]; class I DNA-(apurinic or apyrimidinic site) endonuclease activity [GO:0140078]; damaged DNA binding [GO:0003684]; DNA N-glycosylase activity [GO:0019104]; DNA-(apurinic or apyrimidinic site) endonuclease activity [GO:0003906]; endonuclease activity [GO:0004519]; metal ion binding [GO:0046872]; oxidized purine nucleobase lesion DNA …	GO:0000703; GO:0003684; GO:0003906; GO:0004519; GO:0006284; GO:0006974; GO:0008270; GO:0008534; GO:0019104; GO:0034039; GO:0046872; GO:0140078
O50606	O50606	reviewed	FPG_THET8	Formamidopyrimidine-DNA glycosylase (Fapy-DNA glycosylase) (EC 3.2.2.23) (DNA-(apurinic or apyrimidinic site) lyase MutM) (AP lyase MutM) (EC 4.2.99.18)	mutM fpg TTHA1806	267	base-excision repair [GO:0006284]		class I DNA-(apurinic or apyrimidinic site) endonuclease activity [GO:0140078]; damaged DNA binding [GO:0003684]; oxidized purine nucleobase lesion DNA N-glycosylase activity [GO:0008534]; zinc ion binding [GO:0008270]	class I DNA-(apurinic or apyrimidinic site) endonuclease activity [GO:0140078]; damaged DNA binding [GO:0003684]; oxidized purine nucleobase lesion DNA N-glycosylase activity [GO:0008534]; zinc ion binding [GO:0008270]; base-excision repair [GO:0006284]	GO:0003684; GO:0006284; GO:0008270; GO:0008534; GO:0140078
P9WMY5	P9WMY5	reviewed	MGTA_MYCTU	GDP-mannose-dependent alpha-mannosyltransferase (EC 2.4.1.-) (Guanosine diphosphomannose-dependent alpha-mannosyltransferase)	mgtA pimB Rv0557	378	glycolipid biosynthetic process [GO:0009247]; phosphatidylinositol metabolic process [GO:0046488]; phospholipid biosynthetic process [GO:0008654]		glycosyltransferase activity [GO:0016757]; mannosyltransferase activity [GO:0000030]	glycosyltransferase activity [GO:0016757]; mannosyltransferase activity [GO:0000030]; glycolipid biosynthetic process [GO:0009247]; phosphatidylinositol metabolic process [GO:0046488]; phospholipid biosynthetic process [GO:0008654]	GO:0000030; GO:0008654; GO:0009247; GO:0016757; GO:0046488
Q8NT41	Q8NT41	reviewed	MGTA_CORGL	GDP-mannose-dependent alpha-mannosyltransferase (EC 2.4.1.-) (Guanosine diphosphomannose-dependent alpha-mannosyltransferase)	mgtA Cgl0469 cg0554	413	glycolipid biosynthetic process [GO:0009247]; phosphatidylinositol metabolic process [GO:0046488]; phospholipid biosynthetic process [GO:0008654]		mannosyltransferase activity [GO:0000030]	mannosyltransferase activity [GO:0000030]; glycolipid biosynthetic process [GO:0009247]; phosphatidylinositol metabolic process [GO:0046488]; phospholipid biosynthetic process [GO:0008654]	GO:0000030; GO:0008654; GO:0009247; GO:0046488
P0A9C5	P0A9C5	reviewed	GLN1B_ECOLI	Glutamine synthetase (GS) (EC 6.3.1.2) (Glutamate--ammonia ligase) (Glutamine synthetase I beta) (GSI beta)	glnA b3870 JW3841	469	ammonia assimilation cycle [GO:0019676]; glutamine biosynthetic process [GO:0006542]; nitrogen utilization [GO:0019740]; response to radiation [GO:0009314]	cytoplasm [GO:0005737]; cytosol [GO:0005829]; membrane [GO:0016020]	ATP binding [GO:0005524]; glutamate-ammonia ligase activity [GO:0004356]; identical protein binding [GO:0042802]; metal ion binding [GO:0046872]	cytoplasm [GO:0005737]; cytosol [GO:0005829]; membrane [GO:0016020]; ATP binding [GO:0005524]; glutamate-ammonia ligase activity [GO:0004356]; identical protein binding [GO:0042802]; metal ion binding [GO:0046872]; ammonia assimilation cycle [GO:0019676]; glutamine biosynthetic process [GO:0006542]; nitrogen utilization [GO:0019740]; response to radiation [GO:0009314]	GO:0004356; GO:0005524; GO:0005737; GO:0005829; GO:0006542; GO:0009314; GO:0016020; GO:0019676; GO:0019740; GO:0042802; GO:0046872
P0A1P6	P0A1P6	reviewed	GLN1B_SALTY	Glutamine synthetase (GS) (EC 6.3.1.2) (Glutamate--ammonia ligase) (Glutamine synthetase I beta) (GSI beta)	glnA STM4007	469	glutamine biosynthetic process [GO:0006542]; nitrogen utilization [GO:0019740]; protein homooligomerization [GO:0051260]	cytoplasm [GO:0005737]; membrane [GO:0016020]	ATP binding [GO:0005524]; glutamate-ammonia ligase activity [GO:0004356]; manganese ion binding [GO:0030145]	cytoplasm [GO:0005737]; membrane [GO:0016020]; ATP binding [GO:0005524]; glutamate-ammonia ligase activity [GO:0004356]; manganese ion binding [GO:0030145]; glutamine biosynthetic process [GO:0006542]; nitrogen utilization [GO:0019740]; protein homooligomerization [GO:0051260]	GO:0004356; GO:0005524; GO:0005737; GO:0006542; GO:0016020; GO:0019740; GO:0030145; GO:0051260
P00964	P00964	reviewed	GLN1B_NOSS1	Glutamine synthetase (GS) (EC 6.3.1.2) (Glutamate--ammonia ligase) (Glutamine synthetase I beta) (GSI beta)	glnA alr2328	474	glutamine biosynthetic process [GO:0006542]; heterocyst development [GO:0043158]; nitrogen fixation [GO:0009399]	cytoplasm [GO:0005737]	ATP binding [GO:0005524]; glutamate-ammonia ligase activity [GO:0004356]; metal ion binding [GO:0046872]	cytoplasm [GO:0005737]; ATP binding [GO:0005524]; glutamate-ammonia ligase activity [GO:0004356]; metal ion binding [GO:0046872]; glutamine biosynthetic process [GO:0006542]; heterocyst development [GO:0043158]; nitrogen fixation [GO:0009399]	GO:0004356; GO:0005524; GO:0005737; GO:0006542; GO:0009399; GO:0043158; GO:0046872
Q9HVT8	Q9HVT8	reviewed	GATA_PSEAE	Glutamyl-tRNA(Gln) amidotransferase subunit A (Glu-ADT subunit A) (EC 6.3.5.7)	gatA PA4483	484	translation [GO:0006412]	glutamyl-tRNA(Gln) amidotransferase complex [GO:0030956]	ATP binding [GO:0005524]; glutaminyl-tRNA synthase (glutamine-hydrolyzing) activity [GO:0050567]	glutamyl-tRNA(Gln) amidotransferase complex [GO:0030956]; ATP binding [GO:0005524]; glutaminyl-tRNA synthase (glutamine-hydrolyzing) activity [GO:0050567]; translation [GO:0006412]	GO:0005524; GO:0006412; GO:0030956; GO:0050567
O66610	O66610	reviewed	GATA_AQUAE	Glutamyl-tRNA(Gln) amidotransferase subunit A (Glu-ADT subunit A) (EC 6.3.5.7)	gatA aq_247	478	translation [GO:0006412]	glutamyl-tRNA(Gln) amidotransferase complex [GO:0030956]	ATP binding [GO:0005524]; glutaminyl-tRNA synthase (glutamine-hydrolyzing) activity [GO:0050567]	glutamyl-tRNA(Gln) amidotransferase complex [GO:0030956]; ATP binding [GO:0005524]; glutaminyl-tRNA synthase (glutamine-hydrolyzing) activity [GO:0050567]; translation [GO:0006412]	GO:0005524; GO:0006412; GO:0030956; GO:0050567
Q9HVT9	Q9HVT9	reviewed	GATC_PSEAE	Glutamyl-tRNA(Gln) amidotransferase subunit C (Glu-ADT subunit C) (EC 6.3.5.-)	gatC PA4482	96	glutaminyl-tRNAGln biosynthesis via transamidation [GO:0070681]; regulation of translational fidelity [GO:0006450]; translation [GO:0006412]		asparaginyl-tRNA synthase (glutamine-hydrolyzing) activity [GO:0050566]; ATP binding [GO:0005524]; glutaminyl-tRNA synthase (glutamine-hydrolyzing) activity [GO:0050567]	asparaginyl-tRNA synthase (glutamine-hydrolyzing) activity [GO:0050566]; ATP binding [GO:0005524]; glutaminyl-tRNA synthase (glutamine-hydrolyzing) activity [GO:0050567]; glutaminyl-tRNAGln biosynthesis via transamidation [GO:0070681]; regulation of translational fidelity [GO:0006450]; translation [GO:0006412]	GO:0005524; GO:0006412; GO:0006450; GO:0050566; GO:0050567; GO:0070681
O67904	O67904	reviewed	GATC_AQUAE	Glutamyl-tRNA(Gln) amidotransferase subunit C (Glu-ADT subunit C) (EC 6.3.5.-)	gatC aq_2149	94	glutaminyl-tRNAGln biosynthesis via transamidation [GO:0070681]; regulation of translational fidelity [GO:0006450]; translation [GO:0006412]		asparaginyl-tRNA synthase (glutamine-hydrolyzing) activity [GO:0050566]; ATP binding [GO:0005524]; glutaminyl-tRNA synthase (glutamine-hydrolyzing) activity [GO:0050567]	asparaginyl-tRNA synthase (glutamine-hydrolyzing) activity [GO:0050566]; ATP binding [GO:0005524]; glutaminyl-tRNA synthase (glutamine-hydrolyzing) activity [GO:0050567]; glutaminyl-tRNAGln biosynthesis via transamidation [GO:0070681]; regulation of translational fidelity [GO:0006450]; translation [GO:0006412]	GO:0005524; GO:0006412; GO:0006450; GO:0050566; GO:0050567; GO:0070681
P06715	P06715	reviewed	GSHR_ECOLI	Glutathione reductase (GR) (GRase) (EC 1.8.1.7)	gor b3500 JW3467	450	cell redox homeostasis [GO:0045454]; cellular response to oxidative stress [GO:0034599]; glutathione metabolic process [GO:0006749]	cytosol [GO:0005829]; membrane [GO:0016020]	FAD binding [GO:0071949]; flavin adenine dinucleotide binding [GO:0050660]; glutathione-disulfide reductase (NADPH) activity [GO:0004362]; NADP binding [GO:0050661]	cytosol [GO:0005829]; membrane [GO:0016020]; FAD binding [GO:0071949]; flavin adenine dinucleotide binding [GO:0050660]; glutathione-disulfide reductase (NADPH) activity [GO:0004362]; NADP binding [GO:0050661]; cell redox homeostasis [GO:0045454]; cellular response to oxidative stress [GO:0034599]; glutathione metabolic process [GO:0006749]	GO:0004362; GO:0005829; GO:0006749; GO:0016020; GO:0034599; GO:0045454; GO:0050660; GO:0050661; GO:0071949
P04425	P04425	reviewed	GSHB_ECOLI	Glutathione synthetase (EC 6.3.2.3) (GSH synthetase) (GSH-S) (GSHase) (Glutathione synthase)	gshB gsh-II b2947 JW2914	316	glutathione biosynthetic process [GO:0006750]	cytoplasm [GO:0005737]; cytosol [GO:0005829]	ATP binding [GO:0005524]; glutathione synthase activity [GO:0004363]; magnesium ion binding [GO:0000287]	cytoplasm [GO:0005737]; cytosol [GO:0005829]; ATP binding [GO:0005524]; glutathione synthase activity [GO:0004363]; magnesium ion binding [GO:0000287]; glutathione biosynthetic process [GO:0006750]	GO:0000287; GO:0004363; GO:0005524; GO:0005737; GO:0005829; GO:0006750
Q4MQ58	Q4MQ58	reviewed	G3P1_BACCE	Glyceraldehyde-3-phosphate dehydrogenase 1 (GAPDH 1) (EC 1.2.1.12) (NAD-dependent glyceraldehyde-3-phosphate dehydrogenase)	gap1 BCE_G9241_5218	334	glucose metabolic process [GO:0006006]; glycolytic process [GO:0006096]	cytoplasm [GO:0005737]	glyceraldehyde-3-phosphate dehydrogenase (NAD+) (phosphorylating) activity [GO:0004365]; NAD binding [GO:0051287]; NADP binding [GO:0050661]	cytoplasm [GO:0005737]; glyceraldehyde-3-phosphate dehydrogenase (NAD+) (phosphorylating) activity [GO:0004365]; NAD binding [GO:0051287]; NADP binding [GO:0050661]; glucose metabolic process [GO:0006006]; glycolytic process [GO:0006096]	GO:0004365; GO:0005737; GO:0006006; GO:0006096; GO:0050661; GO:0051287
P09124	P09124	reviewed	G3P1_BACSU	Glyceraldehyde-3-phosphate dehydrogenase 1 (GAPDH) (EC 1.2.1.12) (NAD-dependent glyceraldehyde-3-phosphate dehydrogenase)	gapA gap BSU33940	335	glucose metabolic process [GO:0006006]; glycolytic process [GO:0006096]	cytoplasm [GO:0005737]	glyceraldehyde-3-phosphate dehydrogenase (NAD+) (phosphorylating) activity [GO:0004365]; NAD binding [GO:0051287]; NADP binding [GO:0050661]	cytoplasm [GO:0005737]; glyceraldehyde-3-phosphate dehydrogenase (NAD+) (phosphorylating) activity [GO:0004365]; NAD binding [GO:0051287]; NADP binding [GO:0050661]; glucose metabolic process [GO:0006006]; glycolytic process [GO:0006096]	GO:0004365; GO:0005737; GO:0006006; GO:0006096; GO:0050661; GO:0051287
Q829W3	Q829W3	reviewed	G3P2_STRAW	Glyceraldehyde-3-phosphate dehydrogenase 2 (GAPDH 2) (EC 1.2.1.12) (NAD-dependent glyceraldehyde-3-phosphate dehydrogenase) (PL-sensitive glyceraldehyde-3-phosphate dehydrogenase)	gap2 SAV_6296	335	glucose metabolic process [GO:0006006]; glycolytic process [GO:0006096]	cytoplasm [GO:0005737]	glyceraldehyde-3-phosphate dehydrogenase (NAD+) (phosphorylating) activity [GO:0004365]; NAD binding [GO:0051287]; NADP binding [GO:0050661]	cytoplasm [GO:0005737]; glyceraldehyde-3-phosphate dehydrogenase (NAD+) (phosphorylating) activity [GO:0004365]; NAD binding [GO:0051287]; NADP binding [GO:0050661]; glucose metabolic process [GO:0006006]; glycolytic process [GO:0006096]	GO:0004365; GO:0005737; GO:0006006; GO:0006096; GO:0050661; GO:0051287
A0QWW2	A0QWW2	reviewed	G3P_MYCS2	Glyceraldehyde-3-phosphate dehydrogenase (GAPDH) (EC 1.2.1.12) (NAD-dependent glyceraldehyde-3-phosphate dehydrogenase)	gapA gap MSMEG_3084 MSMEI_3006	340	glucose metabolic process [GO:0006006]; glycolytic process [GO:0006096]	cytoplasm [GO:0005737]	glyceraldehyde-3-phosphate dehydrogenase (NAD+) (phosphorylating) activity [GO:0004365]; NAD binding [GO:0051287]; NADP binding [GO:0050661]	cytoplasm [GO:0005737]; glyceraldehyde-3-phosphate dehydrogenase (NAD+) (phosphorylating) activity [GO:0004365]; NAD binding [GO:0051287]; NADP binding [GO:0050661]; glucose metabolic process [GO:0006006]; glycolytic process [GO:0006096]	GO:0004365; GO:0005737; GO:0006006; GO:0006096; GO:0050661; GO:0051287
P17721	P17721	reviewed	G3P_THEMA	Glyceraldehyde-3-phosphate dehydrogenase (GAPDH) (EC 1.2.1.12) (NAD-dependent glyceraldehyde-3-phosphate dehydrogenase)	gap TM_0688	333	glucose metabolic process [GO:0006006]; glycolytic process [GO:0006096]	cytoplasm [GO:0005737]	glyceraldehyde-3-phosphate dehydrogenase (NAD+) (phosphorylating) activity [GO:0004365]; NAD binding [GO:0051287]; NADP binding [GO:0050661]	cytoplasm [GO:0005737]; glyceraldehyde-3-phosphate dehydrogenase (NAD+) (phosphorylating) activity [GO:0004365]; NAD binding [GO:0051287]; NADP binding [GO:0050661]; glucose metabolic process [GO:0006006]; glycolytic process [GO:0006096]	GO:0004365; GO:0005737; GO:0006006; GO:0006096; GO:0050661; GO:0051287
P37666	P37666	reviewed	GHRB_ECOLI	Glyoxylate/hydroxypyruvate reductase B (EC 1.1.1.79) (EC 1.1.1.81) (2-ketoaldonate reductase) (2-ketogluconate reductase) (2KR) (EC 1.1.1.215)	ghrB tkrA yiaE b3553 JW5656	324	D-gluconate metabolic process [GO:0019521]; ketogluconate catabolic process [GO:0046181]	cytosol [GO:0005829]; plasma membrane [GO:0005886]	gluconate 2-dehydrogenase activity [GO:0008873]; glycerate dehydrogenase activity [GO:0008465]; glyoxylate reductase (NADP+) activity [GO:0030267]; hydroxypyruvate reductase activity [GO:0016618]; NAD binding [GO:0051287]	cytosol [GO:0005829]; plasma membrane [GO:0005886]; gluconate 2-dehydrogenase activity [GO:0008873]; glycerate dehydrogenase activity [GO:0008465]; glyoxylate reductase (NADP+) activity [GO:0030267]; hydroxypyruvate reductase activity [GO:0016618]; NAD binding [GO:0051287]; D-gluconate metabolic process [GO:0019521]; ketogluconate catabolic process [GO:0046181]	GO:0005829; GO:0005886; GO:0008465; GO:0008873; GO:0016618; GO:0019521; GO:0030267; GO:0046181; GO:0051287
Q8PDW5	Q8PDW5	reviewed	OLED_XANCP	2-alkyl-3-oxoalkanoate reductase (EC 1.1.1.412)	oleD XCC0219	337	steroid biosynthetic process [GO:0006694]	cytoplasm [GO:0005737]	3-beta-hydroxy-delta5-steroid dehydrogenase activity [GO:0003854]	cytoplasm [GO:0005737]; 3-beta-hydroxy-delta5-steroid dehydrogenase activity [GO:0003854]; steroid biosynthetic process [GO:0006694]	GO:0003854; GO:0005737; GO:0006694
P37349	P37349	reviewed	DHAM_ECOLI	PEP-dependent dihydroxyacetone kinase, phosphoryl donor subunit DhaM (EC 2.7.1.121) (Dihydroxyacetone kinase subunit M)	dhaM ycgC b1198 JW5185	472	carbohydrate phosphorylation [GO:0046835]; DNA damage response [GO:0006974]; glycerol catabolic process [GO:0019563]; phosphoenolpyruvate-dependent sugar phosphotransferase system [GO:0009401]; pyruvate metabolic process [GO:0006090]	cytosol [GO:0005829]; membrane [GO:0016020]; transferase complex [GO:1990234]	phosphoenolpyruvate-glycerone phosphotransferase activity [GO:0047324]	cytosol [GO:0005829]; membrane [GO:0016020]; transferase complex [GO:1990234]; phosphoenolpyruvate-glycerone phosphotransferase activity [GO:0047324]; carbohydrate phosphorylation [GO:0046835]; DNA damage response [GO:0006974]; glycerol catabolic process [GO:0019563]; phosphoenolpyruvate-dependent sugar phosphotransferase system [GO:0009401]; pyruvate metabolic process [GO:0006090]	GO:0005829; GO:0006090; GO:0006974; GO:0009401; GO:0016020; GO:0019563; GO:0046835; GO:0047324; GO:1990234
Q9ZCW5	Q9ZCW5	reviewed	IPYR_RICPR	Inorganic pyrophosphatase (EC 3.6.1.1) (Pyrophosphate phospho-hydrolase) (PPase)	ppa RP589	172	phosphate-containing compound metabolic process [GO:0006796]	cytoplasm [GO:0005737]	inorganic diphosphate phosphatase activity [GO:0004427]; magnesium ion binding [GO:0000287]	cytoplasm [GO:0005737]; inorganic diphosphate phosphatase activity [GO:0004427]; magnesium ion binding [GO:0000287]; phosphate-containing compound metabolic process [GO:0006796]	GO:0000287; GO:0004427; GO:0005737; GO:0006796
Q9HWZ6	Q9HWZ6	reviewed	IPYR_PSEAE	Inorganic pyrophosphatase (EC 3.6.1.1) (Pyrophosphate phospho-hydrolase) (PPase)	ppa PA4031	175	phosphate-containing compound metabolic process [GO:0006796]	cytosol [GO:0005829]; extracellular space [GO:0005615]	inorganic diphosphate phosphatase activity [GO:0004427]; magnesium ion binding [GO:0000287]	cytosol [GO:0005829]; extracellular space [GO:0005615]; inorganic diphosphate phosphatase activity [GO:0004427]; magnesium ion binding [GO:0000287]; phosphate-containing compound metabolic process [GO:0006796]	GO:0000287; GO:0004427; GO:0005615; GO:0005829; GO:0006796
P0A7A9	P0A7A9	reviewed	IPYR_ECOLI	Inorganic pyrophosphatase (EC 3.6.1.1) (Pyrophosphate phospho-hydrolase) (PPase)	ppa b4226 JW4185	176	phosphate-containing compound metabolic process [GO:0006796]	cytosol [GO:0005829]; membrane [GO:0016020]	inorganic diphosphate phosphatase activity [GO:0004427]; inorganic triphosphate phosphatase activity [GO:0050355]; magnesium ion binding [GO:0000287]; zinc ion binding [GO:0008270]	cytosol [GO:0005829]; membrane [GO:0016020]; inorganic diphosphate phosphatase activity [GO:0004427]; inorganic triphosphate phosphatase activity [GO:0050355]; magnesium ion binding [GO:0000287]; zinc ion binding [GO:0008270]; phosphate-containing compound metabolic process [GO:0006796]	GO:0000287; GO:0004427; GO:0005829; GO:0006796; GO:0008270; GO:0016020; GO:0050355
P21879	P21879	reviewed	IMDH_BACSU	Inosine-5'-monophosphate dehydrogenase (IMP dehydrogenase) (IMPD) (IMPDH) (EC 1.1.1.205) (Superoxide-inducible protein 12) (SOI12)	guaB gnaB BSU00090	488	GMP biosynthetic process [GO:0006177]; GTP biosynthetic process [GO:0006183]		IMP dehydrogenase activity [GO:0003938]; metal ion binding [GO:0046872]; nucleotide binding [GO:0000166]	IMP dehydrogenase activity [GO:0003938]; metal ion binding [GO:0046872]; nucleotide binding [GO:0000166]; GMP biosynthetic process [GO:0006177]; GTP biosynthetic process [GO:0006183]	GO:0000166; GO:0003938; GO:0006177; GO:0006183; GO:0046872
P0C0H6	P0C0H6	reviewed	IMDH_STRPY	Inosine-5'-monophosphate dehydrogenase (IMP dehydrogenase) (IMPD) (IMPDH) (EC 1.1.1.205)	guaB impD	493	GMP biosynthetic process [GO:0006177]		IMP dehydrogenase activity [GO:0003938]; metal ion binding [GO:0046872]; nucleotide binding [GO:0000166]	IMP dehydrogenase activity [GO:0003938]; metal ion binding [GO:0046872]; nucleotide binding [GO:0000166]; GMP biosynthetic process [GO:0006177]	GO:0000166; GO:0003938; GO:0006177; GO:0046872
P0ADG7	P0ADG7	reviewed	IMDH_ECOLI	Inosine-5'-monophosphate dehydrogenase (IMP dehydrogenase) (IMPD) (IMPDH) (EC 1.1.1.205)	guaB guaR b2508 JW5401	488	GMP biosynthetic process [GO:0006177]; GTP biosynthetic process [GO:0006183]; response to UV [GO:0009411]	cytosol [GO:0005829]; protein-containing complex [GO:0032991]	ATP binding [GO:0005524]; C-rich single-stranded DNA binding [GO:1990829]; guanosine tetraphosphate binding [GO:0097216]; IMP dehydrogenase activity [GO:0003938]; metal ion binding [GO:0046872]; single-stranded DNA binding [GO:0003697]	cytosol [GO:0005829]; protein-containing complex [GO:0032991]; ATP binding [GO:0005524]; C-rich single-stranded DNA binding [GO:1990829]; guanosine tetraphosphate binding [GO:0097216]; IMP dehydrogenase activity [GO:0003938]; metal ion binding [GO:0046872]; single-stranded DNA binding [GO:0003697]; GMP biosynthetic process [GO:0006177]; GTP biosynthetic process [GO:0006183]; response to UV [GO:00…	GO:0003697; GO:0003938; GO:0005524; GO:0005829; GO:0006177; GO:0006183; GO:0009411; GO:0032991; GO:0046872; GO:0097216; GO:1990829
P9WKL1	P9WKL1	reviewed	IDH_MYCTU	Isocitrate dehydrogenase [NADP] (IDH) (EC 1.1.1.42) (IDP) (NADP(+)-specific ICDH) (Oxalosuccinate decarboxylase)	icd Rv3339c MTV016.39c	409	glyoxylate cycle [GO:0006097]; isocitrate metabolic process [GO:0006102]; tricarboxylic acid cycle [GO:0006099]	plasma membrane [GO:0005886]	isocitrate dehydrogenase (NADP+) activity [GO:0004450]; magnesium ion binding [GO:0000287]; NAD binding [GO:0051287]; zinc ion binding [GO:0008270]	plasma membrane [GO:0005886]; isocitrate dehydrogenase (NADP+) activity [GO:0004450]; magnesium ion binding [GO:0000287]; NAD binding [GO:0051287]; zinc ion binding [GO:0008270]; glyoxylate cycle [GO:0006097]; isocitrate metabolic process [GO:0006102]; tricarboxylic acid cycle [GO:0006099]	GO:0000287; GO:0004450; GO:0005886; GO:0006097; GO:0006099; GO:0006102; GO:0008270; GO:0051287
Q9HVA2	Q9HVA2	reviewed	ILVC_PSEAE	Ketol-acid reductoisomerase (NADP(+)) (KARI) (EC 1.1.1.86) (Acetohydroxy-acid isomeroreductase) (AHIR) (Alpha-keto-beta-hydroxylacyl reductoisomerase) (Ketol-acid reductoisomerase type 1) (Ketol-acid reductoisomerase type I)	ilvC PA4694	338	isoleucine biosynthetic process [GO:0009097]; valine biosynthetic process [GO:0009099]	cytosol [GO:0005829]	ketol-acid reductoisomerase activity [GO:0004455]; magnesium ion binding [GO:0000287]; NADP binding [GO:0050661]	cytosol [GO:0005829]; ketol-acid reductoisomerase activity [GO:0004455]; magnesium ion binding [GO:0000287]; NADP binding [GO:0050661]; isoleucine biosynthetic process [GO:0009097]; valine biosynthetic process [GO:0009099]	GO:0000287; GO:0004455; GO:0005829; GO:0009097; GO:0009099; GO:0050661
C1DFH7	C1DFH7	reviewed	ILVC_AZOVD	Ketol-acid reductoisomerase (NADP(+)) (KARI) (EC 1.1.1.86) (Acetohydroxy-acid isomeroreductase) (AHIR) (Alpha-keto-beta-hydroxylacyl reductoisomerase) (Ketol-acid reductoisomerase type 1) (Ketol-acid reductoisomerase type I)	ilvC Avin_42500	338	isoleucine biosynthetic process [GO:0009097]; valine biosynthetic process [GO:0009099]		ketol-acid reductoisomerase activity [GO:0004455]; magnesium ion binding [GO:0000287]; NADP binding [GO:0050661]	ketol-acid reductoisomerase activity [GO:0004455]; magnesium ion binding [GO:0000287]; NADP binding [GO:0050661]; isoleucine biosynthetic process [GO:0009097]; valine biosynthetic process [GO:0009099]	GO:0000287; GO:0004455; GO:0009097; GO:0009099; GO:0050661
P44638	P44638	reviewed	LGUL_HAEIN	Lactoylglutathione lyase (EC 4.4.1.5) (Aldoketomutase) (Glyoxalase I) (Glx I) (Ketone-aldehyde mutase) (Methylglyoxalase) (S-D-lactoylglutathione methylglyoxal lyase)	gloA HI_0323	135	methylglyoxal catabolic process to D-lactate via S-lactoyl-glutathione [GO:0019243]	cytoplasm [GO:0005737]	lactoylglutathione lyase activity [GO:0004462]; metal ion binding [GO:0046872]	cytoplasm [GO:0005737]; lactoylglutathione lyase activity [GO:0004462]; metal ion binding [GO:0046872]; methylglyoxal catabolic process to D-lactate via S-lactoyl-glutathione [GO:0019243]	GO:0004462; GO:0005737; GO:0019243; GO:0046872
P0AC81	P0AC81	reviewed	LGUL_ECOLI	Lactoylglutathione lyase (EC 4.4.1.5) (Aldoketomutase) (Glyoxalase I) (Glx I) (Ketone-aldehyde mutase) (Methylglyoxalase) (S-D-lactoylglutathione methylglyoxal lyase)	gloA b1651 JW1643	135	methylglyoxal catabolic process to D-lactate via S-lactoyl-glutathione [GO:0019243]; response to toxic substance [GO:0009636]	cytoplasm [GO:0005737]; cytosol [GO:0005829]	lactoylglutathione lyase activity [GO:0004462]; nickel cation binding [GO:0016151]	cytoplasm [GO:0005737]; cytosol [GO:0005829]; lactoylglutathione lyase activity [GO:0004462]; nickel cation binding [GO:0016151]; methylglyoxal catabolic process to D-lactate via S-lactoyl-glutathione [GO:0019243]; response to toxic substance [GO:0009636]	GO:0004462; GO:0005737; GO:0005829; GO:0009636; GO:0016151; GO:0019243
P9WFV1	P9WFV1	reviewed	SYL_MYCTU	Leucine--tRNA ligase (EC 6.1.1.4) (Leucyl-tRNA synthetase) (LeuRS)	leuS Rv0041 MTCY21D4.04	969	leucyl-tRNA aminoacylation [GO:0006429]	cytosol [GO:0005829]; peptidoglycan-based cell wall [GO:0009274]; plasma membrane [GO:0005886]	aminoacyl-tRNA editing activity [GO:0002161]; ATP binding [GO:0005524]; leucine-tRNA ligase activity [GO:0004823]	cytosol [GO:0005829]; peptidoglycan-based cell wall [GO:0009274]; plasma membrane [GO:0005886]; aminoacyl-tRNA editing activity [GO:0002161]; ATP binding [GO:0005524]; leucine-tRNA ligase activity [GO:0004823]; leucyl-tRNA aminoacylation [GO:0006429]	GO:0002161; GO:0004823; GO:0005524; GO:0005829; GO:0005886; GO:0006429; GO:0009274
P0A8P1	P0A8P1	reviewed	LFTR_ECOLI	Leucyl/phenylalanyl-tRNA--protein transferase (EC 2.3.2.6) (L/F-transferase) (Leucyltransferase) (Phenyalanyltransferase)	aat ycaA b0885 JW0868	234	protein catabolic process [GO:0030163]	cytoplasm [GO:0005737]	aminoacyltransferase activity [GO:0016755]; leucyltransferase activity [GO:0008914]	cytoplasm [GO:0005737]; aminoacyltransferase activity [GO:0016755]; leucyltransferase activity [GO:0008914]; protein catabolic process [GO:0030163]	GO:0005737; GO:0008914; GO:0016755; GO:0030163
A9W386	A9W386	reviewed	MDH_METEP	Malate dehydrogenase (EC 1.1.1.37)	mdh Mext_1643	320	carboxylic acid metabolic process [GO:0019752]; tricarboxylic acid cycle [GO:0006099]		L-malate dehydrogenase activity [GO:0030060]	L-malate dehydrogenase activity [GO:0030060]; carboxylic acid metabolic process [GO:0019752]; tricarboxylic acid cycle [GO:0006099]	GO:0006099; GO:0019752; GO:0030060
P80458	P80458	reviewed	MDH_RHOPA	Malate dehydrogenase (EC 1.1.1.37)	mdh RPA0192	322	carboxylic acid metabolic process [GO:0019752]; tricarboxylic acid cycle [GO:0006099]		L-malate dehydrogenase activity [GO:0030060]	L-malate dehydrogenase activity [GO:0030060]; carboxylic acid metabolic process [GO:0019752]; tricarboxylic acid cycle [GO:0006099]	GO:0006099; GO:0019752; GO:0030060
P0AAI9	P0AAI9	reviewed	FABD_ECOLI	Malonyl CoA-acyl carrier protein transacylase (MCT) (EC 2.3.1.39)	fabD tfpA b1092 JW1078	309	fatty acid biosynthetic process [GO:0006633]	cytosol [GO:0005829]	[acyl-carrier-protein] S-malonyltransferase activity [GO:0004314]	cytosol [GO:0005829]; [acyl-carrier-protein] S-malonyltransferase activity [GO:0004314]; fatty acid biosynthetic process [GO:0006633]	GO:0004314; GO:0005829; GO:0006633
O85140	O85140	reviewed	FABD_SALTY	Malonyl CoA-acyl carrier protein transacylase (MCT) (EC 2.3.1.39)	fabD STM1194	309	fatty acid biosynthetic process [GO:0006633]	cytosol [GO:0005829]	[acyl-carrier-protein] S-malonyltransferase activity [GO:0004314]	cytosol [GO:0005829]; [acyl-carrier-protein] S-malonyltransferase activity [GO:0004314]; fatty acid biosynthetic process [GO:0006633]	GO:0004314; GO:0005829; GO:0006633
Q56217	Q56217	reviewed	NQO7_THET8	NADH-quinone oxidoreductase subunit 7 (EC 7.1.1.-) (NADH dehydrogenase I chain 7) (NDH-1 subunit 7)	nqo7 TTHA0084	119		plasma membrane [GO:0005886]	NADH dehydrogenase (ubiquinone) activity [GO:0008137]; quinone binding [GO:0048038]	plasma membrane [GO:0005886]; NADH dehydrogenase (ubiquinone) activity [GO:0008137]; quinone binding [GO:0048038]	GO:0005886; GO:0008137; GO:0048038
P29917	P29917	reviewed	NQO5_PARDE	NADH-quinone oxidoreductase chain 5 (EC 7.1.1.-) (NADH dehydrogenase I, chain 5) (NDH-1, chain 5)	nqo5	207		plasma membrane [GO:0005886]	NADH dehydrogenase (ubiquinone) activity [GO:0008137]; quinone binding [GO:0048038]	plasma membrane [GO:0005886]; NADH dehydrogenase (ubiquinone) activity [GO:0008137]; quinone binding [GO:0048038]	GO:0005886; GO:0008137; GO:0048038
A1B497	A1B497	reviewed	NUOB_PARDP	NADH-quinone oxidoreductase subunit B (EC 7.1.1.-) (NADH dehydrogenase I subunit B) (NADH dehydrogenase I, subunit 6) (NADH-quinone oxidoreductase subunit 6) (NQO6) (NDH-1 subunit B) (NDH-1, subunit 6)	nuoB nqo6 Pden_2249	175		plasma membrane [GO:0005886]	4 iron, 4 sulfur cluster binding [GO:0051539]; iron ion binding [GO:0005506]; NADH dehydrogenase (ubiquinone) activity [GO:0008137]; quinone binding [GO:0048038]	plasma membrane [GO:0005886]; 4 iron, 4 sulfur cluster binding [GO:0051539]; iron ion binding [GO:0005506]; NADH dehydrogenase (ubiquinone) activity [GO:0008137]; quinone binding [GO:0048038]	GO:0005506; GO:0005886; GO:0008137; GO:0048038; GO:0051539
A1B495	A1B495	reviewed	NUOD_PARDP	NADH-quinone oxidoreductase subunit D (EC 7.1.1.-) (NADH dehydrogenase I, subunit 4) (NADH dehydrogenase I, subunit D) (NADH-quinone oxidoreductase subunit 4) (NQO4) (NDH-1, subunit 4) (NDH-1, subunit D)	nuoD nqo4 Pden_2247	412		plasma membrane [GO:0005886]	NAD binding [GO:0051287]; NADH dehydrogenase (quinone) activity [GO:0050136]; quinone binding [GO:0048038]	plasma membrane [GO:0005886]; NAD binding [GO:0051287]; NADH dehydrogenase (quinone) activity [GO:0050136]; quinone binding [GO:0048038]	GO:0005886; GO:0048038; GO:0050136; GO:0051287
P42032	P42032	reviewed	NUOH_RHOCA	NADH-quinone oxidoreductase subunit H (EC 7.1.1.-) (NADH dehydrogenase I subunit H) (NDH-1 subunit H)	nuoH ndhA	345		plasma membrane [GO:0005886]; plasma membrane-derived chromatophore membrane [GO:0042717]	oxidoreductase activity, acting on NAD(P)H, quinone or similar compound as acceptor [GO:0016655]; quinone binding [GO:0048038]	plasma membrane [GO:0005886]; plasma membrane-derived chromatophore membrane [GO:0042717]; oxidoreductase activity, acting on NAD(P)H, quinone or similar compound as acceptor [GO:0016655]; quinone binding [GO:0048038]	GO:0005886; GO:0016655; GO:0042717; GO:0048038
A1B487	A1B487	reviewed	NUOH_PARDP	NADH-quinone oxidoreductase subunit H (EC 7.1.1.-) (NADH dehydrogenase I subunit 8) (NADH dehydrogenase I subunit H) (NADH-quinone oxidoreductase subunit 8) (NQO8) (NDH-1 subunit 8) (NDH-1 subunit H)	nuoH nqo8 Pden_2239	345		plasma membrane [GO:0005886]	oxidoreductase activity, acting on NAD(P)H, quinone or similar compound as acceptor [GO:0016655]; quinone binding [GO:0048038]	plasma membrane [GO:0005886]; oxidoreductase activity, acting on NAD(P)H, quinone or similar compound as acceptor [GO:0016655]; quinone binding [GO:0048038]	GO:0005886; GO:0016655; GO:0048038
A1B486	A1B486	reviewed	NUOI_PARDP	NADH-quinone oxidoreductase subunit I (EC 7.1.1.-) (NADH dehydrogenase I subunit 9) (NADH dehydrogenase I subunit I) (NADH-quinone oxidoreductase subunit 9) (NQO9) (NDH-1 subunit 9) (NDH-1 subunit I)	nuoI nqo9 Pden_2238	163		plasma membrane [GO:0005886]	4 iron, 4 sulfur cluster binding [GO:0051539]; iron ion binding [GO:0005506]; NADH dehydrogenase (quinone) activity [GO:0050136]; quinone binding [GO:0048038]	plasma membrane [GO:0005886]; 4 iron, 4 sulfur cluster binding [GO:0051539]; iron ion binding [GO:0005506]; NADH dehydrogenase (quinone) activity [GO:0050136]; quinone binding [GO:0048038]	GO:0005506; GO:0005886; GO:0048038; GO:0050136; GO:0051539
P0AFE0	P0AFE0	reviewed	NUOJ_ECOLI	NADH-quinone oxidoreductase subunit J (EC 7.1.1.-) (NADH dehydrogenase I subunit J) (NDH-1 subunit J) (NUO10)	nuoJ b2280 JW2275	184	respiratory electron transport chain [GO:0022904]	NADH dehydrogenase complex [GO:0030964]; plasma membrane [GO:0005886]; plasma membrane respiratory chain complex I [GO:0045272]; respiratory chain complex I [GO:0045271]	NADH dehydrogenase (ubiquinone) activity [GO:0008137]; quinone binding [GO:0048038]	NADH dehydrogenase complex [GO:0030964]; plasma membrane [GO:0005886]; plasma membrane respiratory chain complex I [GO:0045272]; respiratory chain complex I [GO:0045271]; NADH dehydrogenase (ubiquinone) activity [GO:0008137]; quinone binding [GO:0048038]; respiratory electron transport chain [GO:0022904]	GO:0005886; GO:0008137; GO:0022904; GO:0030964; GO:0045271; GO:0045272; GO:0048038
A1B482	A1B482	reviewed	NUOK_PARDP	NADH-quinone oxidoreductase subunit K (EC 7.1.1.-) (NADH dehydrogenase I subunit K) (NADH dehydrogenase I, subunit 11) (NADH-quinone oxidoreductase subunit 11) (NQO11) (NDH-1 subunit K) (NDH-1, subunit 11)	nuoK nqo11 Pden_2234	101	ATP synthesis coupled electron transport [GO:0042773]	plasma membrane [GO:0005886]	NADH dehydrogenase (quinone) activity [GO:0050136]; quinone binding [GO:0048038]	plasma membrane [GO:0005886]; NADH dehydrogenase (quinone) activity [GO:0050136]; quinone binding [GO:0048038]; ATP synthesis coupled electron transport [GO:0042773]	GO:0005886; GO:0042773; GO:0048038; GO:0050136
A1B479	A1B479	reviewed	NUON_PARDP	NADH-quinone oxidoreductase subunit N (EC 7.1.1.-) (NADH dehydrogenase I subunit 14) (NADH dehydrogenase I subunit N) (NADH-quinone oxidoreductase subunit 14) (NQO14) (NDH-1 subunit 14) (NDH-1 subunit N)	nuoN nqo14 Pden_2231	499	ATP synthesis coupled electron transport [GO:0042773]	plasma membrane [GO:0005886]	NADH dehydrogenase (ubiquinone) activity [GO:0008137]; quinone binding [GO:0048038]	plasma membrane [GO:0005886]; NADH dehydrogenase (ubiquinone) activity [GO:0008137]; quinone binding [GO:0048038]; ATP synthesis coupled electron transport [GO:0042773]	GO:0005886; GO:0008137; GO:0042773; GO:0048038
P54455	P54455	reviewed	NADD_BACSU	Nicotinate-nucleotide adenylyltransferase (EC 2.7.7.18) (Deamido-NAD(+) diphosphorylase) (Deamido-NAD(+) pyrophosphorylase) (Nicotinate mononucleotide adenylyltransferase) (NaMN adenylyltransferase)	nadD yqeJ BSU25640	189	NAD biosynthetic process [GO:0009435]		ATP binding [GO:0005524]; nicotinate-nucleotide adenylyltransferase activity [GO:0004515]	ATP binding [GO:0005524]; nicotinate-nucleotide adenylyltransferase activity [GO:0004515]; NAD biosynthetic process [GO:0009435]	GO:0004515; GO:0005524; GO:0009435
P0AEY3	P0AEY3	reviewed	MAZG_ECOLI	Nucleoside triphosphate pyrophosphohydrolase (NTP-PPase) (EC 3.6.1.8)	mazG b2781 JW2752	263	cellular response to starvation [GO:0009267]; dATP catabolic process [GO:0046061]; dGTP catabolic process [GO:0006203]; dTTP catabolic process [GO:0046076]; dUTP catabolic process [GO:0046081]; TTP catabolic process [GO:0046047]; UTP catabolic process [GO:0046052]		ATP binding [GO:0005524]; ATP diphosphatase activity [GO:0047693]; metal ion binding [GO:0046872]; nucleoside triphosphate diphosphatase activity [GO:0047429]	ATP binding [GO:0005524]; ATP diphosphatase activity [GO:0047693]; metal ion binding [GO:0046872]; nucleoside triphosphate diphosphatase activity [GO:0047429]; cellular response to starvation [GO:0009267]; dATP catabolic process [GO:0046061]; dGTP catabolic process [GO:0006203]; dTTP catabolic process [GO:0046076]; dUTP catabolic process [GO:0046081]; TTP catabolic process [GO:0046047]; UTP catab…	GO:0005524; GO:0006203; GO:0009267; GO:0046047; GO:0046052; GO:0046061; GO:0046076; GO:0046081; GO:0046872; GO:0047429; GO:0047693
P44916	P44916	reviewed	ISPB_HAEIN	Octaprenyl diphosphate synthase (EC 2.5.1.90) (All-trans-octaprenyl-diphosphate synthase) (Octaprenyl pyrophosphate synthase) (OPP synthase)	ispB HI_0881	329	isoprenoid biosynthetic process [GO:0008299]		metal ion binding [GO:0046872]; octaprenyl pyrophosphate synthase activity [GO:0106350]; prenyltransferase activity [GO:0004659]	metal ion binding [GO:0046872]; octaprenyl pyrophosphate synthase activity [GO:0106350]; prenyltransferase activity [GO:0004659]; isoprenoid biosynthetic process [GO:0008299]	GO:0004659; GO:0008299; GO:0046872; GO:0106350
P0AD57	P0AD57	reviewed	ISPB_ECOLI	Octaprenyl diphosphate synthase (EC 2.5.1.90) (All-trans-octaprenyl-diphosphate synthase) (Octaprenyl pyrophosphate synthase) (OPP synthase)	ispB cel yhbD b3187 JW3154	323	isoprenoid biosynthetic process [GO:0008299]; polyprenol biosynthetic process [GO:0016094]; ubiquinone biosynthetic process [GO:0006744]	cytosol [GO:0005829]	identical protein binding [GO:0042802]; metal ion binding [GO:0046872]; octaprenyl pyrophosphate synthase activity [GO:0106350]; prenyltransferase activity [GO:0004659]	cytosol [GO:0005829]; identical protein binding [GO:0042802]; metal ion binding [GO:0046872]; octaprenyl pyrophosphate synthase activity [GO:0106350]; prenyltransferase activity [GO:0004659]; isoprenoid biosynthetic process [GO:0008299]; polyprenol biosynthetic process [GO:0016094]; ubiquinone biosynthetic process [GO:0006744]	GO:0004659; GO:0005829; GO:0006744; GO:0008299; GO:0016094; GO:0042802; GO:0046872; GO:0106350
P11724	P11724	reviewed	OTCA_PSEAE	Ornithine carbamoyltransferase, anabolic (OTCase) (EC 2.1.3.3)	argF PA3537	305	arginine biosynthetic process via ornithine [GO:0042450]; citrulline biosynthetic process [GO:0019240]	cytoplasm [GO:0005737]	amino acid binding [GO:0016597]; ornithine carbamoyltransferase activity [GO:0004585]	cytoplasm [GO:0005737]; amino acid binding [GO:0016597]; ornithine carbamoyltransferase activity [GO:0004585]; arginine biosynthetic process via ornithine [GO:0042450]; citrulline biosynthetic process [GO:0019240]	GO:0004585; GO:0005737; GO:0016597; GO:0019240; GO:0042450
Q02047	Q02047	reviewed	OTC1A_PSESH	Ornithine carbamoyltransferase 1, anabolic (OTCase 1) (EC 2.1.3.3) (Ornithine carbamoyltransferase 1, phaseolotoxin-sensitive) (SOCT)	argF	306	arginine biosynthetic process [GO:0006526]	cytoplasm [GO:0005737]	amino acid binding [GO:0016597]; ornithine carbamoyltransferase activity [GO:0004585]	cytoplasm [GO:0005737]; amino acid binding [GO:0016597]; ornithine carbamoyltransferase activity [GO:0004585]; arginine biosynthetic process [GO:0006526]	GO:0004585; GO:0005737; GO:0006526; GO:0016597
Q81M99	Q81M99	reviewed	OTC_BACAN	Ornithine carbamoyltransferase (OTCase) (EC 2.1.3.3)	argF BA_4351 GBAA_4351 BAS4036	316	arginine biosynthetic process [GO:0006526]	cytoplasm [GO:0005737]	amino acid binding [GO:0016597]; ornithine carbamoyltransferase activity [GO:0004585]	cytoplasm [GO:0005737]; amino acid binding [GO:0016597]; ornithine carbamoyltransferase activity [GO:0004585]; arginine biosynthetic process [GO:0006526]	GO:0004585; GO:0005737; GO:0006526; GO:0016597
Q9I7A8	Q9I7A8	reviewed	DEF_PSEAE	Peptide deformylase (PDF) (EC 3.5.1.88) (Polypeptide deformylase)	def PA0019	168	co-translational protein modification [GO:0043686]; N-terminal protein amino acid modification [GO:0031365]; peptidyl-methionine modification [GO:0018206]; translation [GO:0006412]		metal ion binding [GO:0046872]; peptide deformylase activity [GO:0042586]	metal ion binding [GO:0046872]; peptide deformylase activity [GO:0042586]; co-translational protein modification [GO:0043686]; N-terminal protein amino acid modification [GO:0031365]; peptidyl-methionine modification [GO:0018206]; translation [GO:0006412]	GO:0006412; GO:0018206; GO:0031365; GO:0042586; GO:0043686; GO:0046872
Q5SHZ2	Q5SHZ2	reviewed	PTH_THET8	Peptidyl-tRNA hydrolase (PTH) (EC 3.1.1.29)	pth TTHA1588	183	translation [GO:0006412]	cytoplasm [GO:0005737]	aminoacyl-tRNA hydrolase activity [GO:0004045]	cytoplasm [GO:0005737]; aminoacyl-tRNA hydrolase activity [GO:0004045]; translation [GO:0006412]	GO:0004045; GO:0005737; GO:0006412
P9WHN7	P9WHN7	reviewed	PTH_MYCTU	Peptidyl-tRNA hydrolase (PTH) (EC 3.1.1.29)	pth Rv1014c MTCY10G2.35	191	translation [GO:0006412]	cytoplasm [GO:0005737]; plasma membrane [GO:0005886]	aminoacyl-tRNA hydrolase activity [GO:0004045]	cytoplasm [GO:0005737]; plasma membrane [GO:0005886]; aminoacyl-tRNA hydrolase activity [GO:0004045]; translation [GO:0006412]	GO:0004045; GO:0005737; GO:0005886; GO:0006412
Q6YP15	Q6YP15	reviewed	PTH_STAAU	Peptidyl-tRNA hydrolase (PTH) (EC 3.1.1.29)	pth	190	translation [GO:0006412]	cytoplasm [GO:0005737]	aminoacyl-tRNA hydrolase activity [GO:0004045]	cytoplasm [GO:0005737]; aminoacyl-tRNA hydrolase activity [GO:0004045]; translation [GO:0006412]	GO:0004045; GO:0005737; GO:0006412
A0R3D3	A0R3D3	reviewed	PTH_MYCS2	Peptidyl-tRNA hydrolase (PTH) (EC 3.1.1.29)	pth MSMEG_5432 MSMEI_5283	191	translation [GO:0006412]	cytoplasm [GO:0005737]	aminoacyl-tRNA hydrolase activity [GO:0004045]	cytoplasm [GO:0005737]; aminoacyl-tRNA hydrolase activity [GO:0004045]; translation [GO:0006412]	GO:0004045; GO:0005737; GO:0006412
P27247	P27247	reviewed	PLSX_ECOLI	Phosphate acyltransferase (EC 2.3.1.274) (Acyl-ACP phosphotransacylase) (Acyl-[acyl-carrier-protein]--phosphate acyltransferase) (Phosphate-acyl-ACP acyltransferase)	plsX b1090 JW5156	356	fatty acid biosynthetic process [GO:0006633]; phospholipid biosynthetic process [GO:0008654]	cytoplasm [GO:0005737]	phosphate:acyl-[acyl carrier protein] acyltransferase activity [GO:0043811]	cytoplasm [GO:0005737]; phosphate:acyl-[acyl carrier protein] acyltransferase activity [GO:0043811]; fatty acid biosynthetic process [GO:0006633]; phospholipid biosynthetic process [GO:0008654]	GO:0005737; GO:0006633; GO:0008654; GO:0043811
P37177	P37177	reviewed	PT1P_ECOLI	Phosphoenolpyruvate-dependent phosphotransferase system (EC 2.7.3.9) (Enzyme I-Ntr) (EINtr) (Phosphotransferase system, enzyme I)	ptsP ygdF ygdO b2829 JW2797	748	phosphoenolpyruvate-dependent sugar phosphotransferase system [GO:0009401]; protein phosphorylation [GO:0006468]; response to organonitrogen compound [GO:0010243]	cytoplasm [GO:0005737]	kinase activity [GO:0016301]; metal ion binding [GO:0046872]; phosphoenolpyruvate-protein phosphotransferase activity [GO:0008965]	cytoplasm [GO:0005737]; kinase activity [GO:0016301]; metal ion binding [GO:0046872]; phosphoenolpyruvate-protein phosphotransferase activity [GO:0008965]; phosphoenolpyruvate-dependent sugar phosphotransferase system [GO:0009401]; protein phosphorylation [GO:0006468]; response to organonitrogen compound [GO:0010243]	GO:0005737; GO:0006468; GO:0008965; GO:0009401; GO:0010243; GO:0016301; GO:0046872
P23533	P23533	reviewed	PT1_STACT	Phosphoenolpyruvate-protein phosphotransferase (EC 2.7.3.9) (Phosphotransferase system, enzyme I)	ptsI Sca_0705	573	phosphoenolpyruvate-dependent sugar phosphotransferase system [GO:0009401]; phosphorylation [GO:0016310]	cytoplasm [GO:0005737]	kinase activity [GO:0016301]; metal ion binding [GO:0046872]; phosphoenolpyruvate-protein phosphotransferase activity [GO:0008965]	cytoplasm [GO:0005737]; kinase activity [GO:0016301]; metal ion binding [GO:0046872]; phosphoenolpyruvate-protein phosphotransferase activity [GO:0008965]; phosphoenolpyruvate-dependent sugar phosphotransferase system [GO:0009401]; phosphorylation [GO:0016310]	GO:0005737; GO:0008965; GO:0009401; GO:0016301; GO:0016310; GO:0046872
Q9WXK9	Q9WXK9	reviewed	PT1_STREI	Phosphoenolpyruvate-protein phosphotransferase (EC 2.7.3.9) (Phosphotransferase system, enzyme I)	ptsI	577	phosphoenolpyruvate-dependent sugar phosphotransferase system [GO:0009401]; phosphorylation [GO:0016310]	cytoplasm [GO:0005737]	kinase activity [GO:0016301]; metal ion binding [GO:0046872]; phosphoenolpyruvate-protein phosphotransferase activity [GO:0008965]	cytoplasm [GO:0005737]; kinase activity [GO:0016301]; metal ion binding [GO:0046872]; phosphoenolpyruvate-protein phosphotransferase activity [GO:0008965]; phosphoenolpyruvate-dependent sugar phosphotransferase system [GO:0009401]; phosphorylation [GO:0016310]	GO:0005737; GO:0008965; GO:0009401; GO:0016301; GO:0016310; GO:0046872
P31120	P31120	reviewed	GLMM_ECOLI	Phosphoglucosamine mutase (EC 5.4.2.10)	glmM mrsA yhbF b3176 JW3143	445	carbohydrate metabolic process [GO:0005975]; peptidoglycan biosynthetic process [GO:0009252]; protein autophosphorylation [GO:0046777]; UDP-N-acetylglucosamine biosynthetic process [GO:0006048]	cytosol [GO:0005829]	magnesium ion binding [GO:0000287]; phosphoglucosamine mutase activity [GO:0008966]; phosphomannomutase activity [GO:0004615]	cytosol [GO:0005829]; magnesium ion binding [GO:0000287]; phosphoglucosamine mutase activity [GO:0008966]; phosphomannomutase activity [GO:0004615]; carbohydrate metabolic process [GO:0005975]; peptidoglycan biosynthetic process [GO:0009252]; protein autophosphorylation [GO:0046777]; UDP-N-acetylglucosamine biosynthetic process [GO:0006048]	GO:0000287; GO:0004615; GO:0005829; GO:0005975; GO:0006048; GO:0008966; GO:0009252; GO:0046777
Q81VN7	Q81VN7	reviewed	GLMM_BACAN	Phosphoglucosamine mutase (EC 5.4.2.10)	glmM BA_0157 GBAA_0157 BAS0158	448	carbohydrate metabolic process [GO:0005975]		magnesium ion binding [GO:0000287]; phosphoglucosamine mutase activity [GO:0008966]	magnesium ion binding [GO:0000287]; phosphoglucosamine mutase activity [GO:0008966]; carbohydrate metabolic process [GO:0005975]	GO:0000287; GO:0005975; GO:0008966
O34824	O34824	reviewed	GLMM_BACSU	Phosphoglucosamine mutase (EC 5.4.2.10)	glmM ybbT BSU01770	448	carbohydrate metabolic process [GO:0005975]; peptidoglycan biosynthetic process [GO:0009252]; UDP-N-acetylglucosamine biosynthetic process [GO:0006048]	cytosol [GO:0005829]	magnesium ion binding [GO:0000287]; phosphoglucosamine mutase activity [GO:0008966]; phosphomannomutase activity [GO:0004615]	cytosol [GO:0005829]; magnesium ion binding [GO:0000287]; phosphoglucosamine mutase activity [GO:0008966]; phosphomannomutase activity [GO:0004615]; carbohydrate metabolic process [GO:0005975]; peptidoglycan biosynthetic process [GO:0009252]; UDP-N-acetylglucosamine biosynthetic process [GO:0006048]	GO:0000287; GO:0004615; GO:0005829; GO:0005975; GO:0006048; GO:0008966; GO:0009252
Q81X75	Q81X75	reviewed	PGK_BACAN	Phosphoglycerate kinase (EC 2.7.2.3)	pgk BA_5367 GBAA_5367 BAS4988	394	glycolytic process [GO:0006096]; phosphorylation [GO:0016310]	cytoplasm [GO:0005737]	ATP binding [GO:0005524]; phosphoglycerate kinase activity [GO:0004618]	cytoplasm [GO:0005737]; ATP binding [GO:0005524]; phosphoglycerate kinase activity [GO:0004618]; glycolytic process [GO:0006096]; phosphorylation [GO:0016310]	GO:0004618; GO:0005524; GO:0005737; GO:0006096; GO:0016310
Q8YPR1	Q8YPR1	reviewed	PGK_NOSS1	Phosphoglycerate kinase (EC 2.7.2.3)	pgk all4131	400	glycolytic process [GO:0006096]; phosphorylation [GO:0016310]	cytoplasm [GO:0005737]	ATP binding [GO:0005524]; phosphoglycerate kinase activity [GO:0004618]	cytoplasm [GO:0005737]; ATP binding [GO:0005524]; phosphoglycerate kinase activity [GO:0004618]; glycolytic process [GO:0006096]; phosphorylation [GO:0016310]	GO:0004618; GO:0005524; GO:0005737; GO:0006096; GO:0016310
Q5NF76	Q5NF76	reviewed	PGK_FRATT	Phosphoglycerate kinase (EC 2.7.2.3)	pgk FTT_1367c	392	glycolytic process [GO:0006096]; phosphorylation [GO:0016310]	cytoplasm [GO:0005737]	ATP binding [GO:0005524]; phosphoglycerate kinase activity [GO:0004618]	cytoplasm [GO:0005737]; ATP binding [GO:0005524]; phosphoglycerate kinase activity [GO:0004618]; glycolytic process [GO:0006096]; phosphorylation [GO:0016310]	GO:0004618; GO:0005524; GO:0005737; GO:0006096; GO:0016310
P40924	P40924	reviewed	PGK_BACSU	Phosphoglycerate kinase (EC 2.7.2.3)	pgk BSU33930	394	gluconeogenesis [GO:0006094]; glycolytic process [GO:0006096]; phosphorylation [GO:0016310]	cytosol [GO:0005829]	ADP binding [GO:0043531]; ATP binding [GO:0005524]; phosphoglycerate kinase activity [GO:0004618]	cytosol [GO:0005829]; ADP binding [GO:0043531]; ATP binding [GO:0005524]; phosphoglycerate kinase activity [GO:0004618]; gluconeogenesis [GO:0006094]; glycolytic process [GO:0006096]; phosphorylation [GO:0016310]	GO:0004618; GO:0005524; GO:0005829; GO:0006094; GO:0006096; GO:0016310; GO:0043531
P15640	P15640	reviewed	PUR2_ECOLI	Phosphoribosylamine--glycine ligase (EC 6.3.4.13) (GARS) (Glycinamide ribonucleotide synthetase) (Phosphoribosylglycinamide synthetase)	purD b4005 JW3969	429	'de novo' IMP biosynthetic process [GO:0006189]; DNA damage response [GO:0006974]; purine nucleobase biosynthetic process [GO:0009113]; purine nucleotide biosynthetic process [GO:0006164]		ATP binding [GO:0005524]; ATP hydrolysis activity [GO:0016887]; metal ion binding [GO:0046872]; phosphoribosylamine-glycine ligase activity [GO:0004637]	ATP binding [GO:0005524]; ATP hydrolysis activity [GO:0016887]; metal ion binding [GO:0046872]; phosphoribosylamine-glycine ligase activity [GO:0004637]; 'de novo' IMP biosynthetic process [GO:0006189]; DNA damage response [GO:0006974]; purine nucleobase biosynthetic process [GO:0009113]; purine nucleotide biosynthetic process [GO:0006164]	GO:0004637; GO:0005524; GO:0006164; GO:0006189; GO:0006974; GO:0009113; GO:0016887; GO:0046872
Q8ZAR2	Q8ZAR2	reviewed	PUR2_YERPE	Phosphoribosylamine--glycine ligase (EC 6.3.4.13) (GARS) (Glycinamide ribonucleotide synthetase) (Phosphoribosylglycinamide synthetase)	purD YPO3729 y0501 YP_3092	428	'de novo' IMP biosynthetic process [GO:0006189]; purine nucleobase biosynthetic process [GO:0009113]		ATP binding [GO:0005524]; metal ion binding [GO:0046872]; phosphoribosylamine-glycine ligase activity [GO:0004637]	ATP binding [GO:0005524]; metal ion binding [GO:0046872]; phosphoribosylamine-glycine ligase activity [GO:0004637]; 'de novo' IMP biosynthetic process [GO:0006189]; purine nucleobase biosynthetic process [GO:0009113]	GO:0004637; GO:0005524; GO:0006189; GO:0009113; GO:0046872
O66949	O66949	reviewed	PUR2_AQUAE	Phosphoribosylamine--glycine ligase (EC 6.3.4.13) (GARS) (Glycinamide ribonucleotide synthetase) (Phosphoribosylglycinamide synthetase)	purD aq_742	424	'de novo' IMP biosynthetic process [GO:0006189]; purine nucleobase biosynthetic process [GO:0009113]		ATP binding [GO:0005524]; metal ion binding [GO:0046872]; phosphoribosylamine-glycine ligase activity [GO:0004637]	ATP binding [GO:0005524]; metal ion binding [GO:0046872]; phosphoribosylamine-glycine ligase activity [GO:0004637]; 'de novo' IMP biosynthetic process [GO:0006189]; purine nucleobase biosynthetic process [GO:0009113]	GO:0004637; GO:0005524; GO:0006189; GO:0009113; GO:0046872
Q2GHH2	Q2GHH2	reviewed	PUR7_EHRCR	Phosphoribosylaminoimidazole-succinocarboxamide synthase (EC 6.3.2.6) (SAICAR synthetase)	purC ECH_0290	242	'de novo' IMP biosynthetic process [GO:0006189]; cobalamin biosynthetic process [GO:0009236]		ATP binding [GO:0005524]; phosphoribosylaminoimidazolesuccinocarboxamide synthase activity [GO:0004639]	ATP binding [GO:0005524]; phosphoribosylaminoimidazolesuccinocarboxamide synthase activity [GO:0004639]; 'de novo' IMP biosynthetic process [GO:0006189]; cobalamin biosynthetic process [GO:0009236]	GO:0004639; GO:0005524; GO:0006189; GO:0009236
P9WMM7	P9WMM7	reviewed	HIS3_MYCTU	Phosphoribosyl-AMP cyclohydrolase (PRA-CH) (EC 3.5.4.19)	hisI Rv1606 MTV046.04	115	histidine biosynthetic process [GO:0000105]	cytoplasm [GO:0005737]	magnesium ion binding [GO:0000287]; phosphoribosyl-AMP cyclohydrolase activity [GO:0004635]; zinc ion binding [GO:0008270]	cytoplasm [GO:0005737]; magnesium ion binding [GO:0000287]; phosphoribosyl-AMP cyclohydrolase activity [GO:0004635]; zinc ion binding [GO:0008270]; histidine biosynthetic process [GO:0000105]	GO:0000105; GO:0000287; GO:0004635; GO:0005737; GO:0008270
P12042	P12042	reviewed	PURL_BACSU	Phosphoribosylformylglycinamidine synthase subunit PurL (FGAM synthase) (EC 6.3.5.3) (Formylglycinamide ribonucleotide amidotransferase subunit II) (FGAR amidotransferase II) (FGAR-AT II) (Glutamine amidotransferase PurL) (Phosphoribosylformylglycinamidine synthase subunit II)	purL BSU06480	742	'de novo' IMP biosynthetic process [GO:0006189]; purine nucleotide biosynthetic process [GO:0006164]	cytoplasm [GO:0005737]	ATP binding [GO:0005524]; glutaminase activity [GO:0004359]; magnesium ion binding [GO:0000287]; phosphoribosylformylglycinamidine synthase activity [GO:0004642]	cytoplasm [GO:0005737]; ATP binding [GO:0005524]; glutaminase activity [GO:0004359]; magnesium ion binding [GO:0000287]; phosphoribosylformylglycinamidine synthase activity [GO:0004642]; 'de novo' IMP biosynthetic process [GO:0006189]; purine nucleotide biosynthetic process [GO:0006164]	GO:0000287; GO:0004359; GO:0004642; GO:0005524; GO:0005737; GO:0006164; GO:0006189
Q5SMH8	Q5SMH8	reviewed	PURL_THET8	Phosphoribosylformylglycinamidine synthase subunit PurL (FGAM synthase) (EC 6.3.5.3) (Formylglycinamide ribonucleotide amidotransferase subunit II) (FGAR amidotransferase II) (FGAR-AT II) (Glutamine amidotransferase PurL) (Phosphoribosylformylglycinamidine synthase subunit II)	purL TTHA1519	725	'de novo' IMP biosynthetic process [GO:0006189]	cytoplasm [GO:0005737]	ATP binding [GO:0005524]; magnesium ion binding [GO:0000287]; phosphoribosylformylglycinamidine synthase activity [GO:0004642]	cytoplasm [GO:0005737]; ATP binding [GO:0005524]; magnesium ion binding [GO:0000287]; phosphoribosylformylglycinamidine synthase activity [GO:0004642]; 'de novo' IMP biosynthetic process [GO:0006189]	GO:0000287; GO:0004642; GO:0005524; GO:0005737; GO:0006189
P12041	P12041	reviewed	PURQ_BACSU	Phosphoribosylformylglycinamidine synthase subunit PurQ (FGAM synthase) (EC 6.3.5.3) (Formylglycinamide ribonucleotide amidotransferase subunit I) (FGAR amidotransferase I) (FGAR-AT I) (Glutaminase PurQ) (EC 3.5.1.2) (Phosphoribosylformylglycinamidine synthase subunit I)	purQ BSU06470	227	'de novo' IMP biosynthetic process [GO:0006189]; glutamine metabolic process [GO:0006541]	cytoplasm [GO:0005737]	ATP binding [GO:0005524]; glutaminase activity [GO:0004359]; phosphoribosylformylglycinamidine synthase activity [GO:0004642]	cytoplasm [GO:0005737]; ATP binding [GO:0005524]; glutaminase activity [GO:0004359]; phosphoribosylformylglycinamidine synthase activity [GO:0004642]; 'de novo' IMP biosynthetic process [GO:0006189]; glutamine metabolic process [GO:0006541]	GO:0004359; GO:0004642; GO:0005524; GO:0005737; GO:0006189; GO:0006541
P9WHL5	P9WHL5	reviewed	PURQ_MYCTU	Phosphoribosylformylglycinamidine synthase subunit PurQ (FGAM synthase) (EC 6.3.5.3) (Formylglycinamide ribonucleotide amidotransferase subunit I) (FGAR amidotransferase I) (FGAR-AT I) (Glutaminase PurQ) (EC 3.5.1.2) (Phosphoribosylformylglycinamidine synthase subunit I)	purQ Rv0788 MTCY369.32	224	'de novo' IMP biosynthetic process [GO:0006189]; glutamine metabolic process [GO:0006541]	cytoplasm [GO:0005737]; plasma membrane [GO:0005886]	ATP binding [GO:0005524]; glutaminase activity [GO:0004359]; phosphoribosylformylglycinamidine synthase activity [GO:0004642]	cytoplasm [GO:0005737]; plasma membrane [GO:0005886]; ATP binding [GO:0005524]; glutaminase activity [GO:0004359]; phosphoribosylformylglycinamidine synthase activity [GO:0004642]; 'de novo' IMP biosynthetic process [GO:0006189]; glutamine metabolic process [GO:0006541]	GO:0004359; GO:0004642; GO:0005524; GO:0005737; GO:0005886; GO:0006189; GO:0006541
P24203	P24203	reviewed	YJIA_ECOLI	Zinc chaperone YjiA (EC 3.6.5.-) (GTP-binding protein YjiA)	yjiA b4352 JW5790	318	DNA damage response [GO:0006974]	cytoplasm [GO:0005737]; cytosol [GO:0005829]	GTP binding [GO:0005525]; GTPase activity [GO:0003924]; identical protein binding [GO:0042802]; transition metal ion binding [GO:0046914]	cytoplasm [GO:0005737]; cytosol [GO:0005829]; GTP binding [GO:0005525]; GTPase activity [GO:0003924]; identical protein binding [GO:0042802]; transition metal ion binding [GO:0046914]; DNA damage response [GO:0006974]	GO:0003924; GO:0005525; GO:0005737; GO:0005829; GO:0006974; GO:0042802; GO:0046914
P9WHV9	P9WHV9	reviewed	PPK1_MYCTU	Polyphosphate kinase (EC 2.7.4.1) (ATP-polyphosphate phosphotransferase) (Polyphosphoric acid kinase)	ppk Rv2984 MTCY349.03c	742	polyphosphate biosynthetic process [GO:0006799]; protein autophosphorylation [GO:0046777]; stringent response [GO:0015968]	plasma membrane [GO:0005886]; polyphosphate kinase complex [GO:0009358]	ATP binding [GO:0005524]; magnesium ion binding [GO:0000287]; polyphosphate kinase activity [GO:0008976]	plasma membrane [GO:0005886]; polyphosphate kinase complex [GO:0009358]; ATP binding [GO:0005524]; magnesium ion binding [GO:0000287]; polyphosphate kinase activity [GO:0008976]; polyphosphate biosynthetic process [GO:0006799]; protein autophosphorylation [GO:0046777]; stringent response [GO:0015968]	GO:0000287; GO:0005524; GO:0005886; GO:0006799; GO:0008976; GO:0009358; GO:0015968; GO:0046777
O68100	O68100	reviewed	COBM_RHOCB	Precorrin-4 C(11)-methyltransferase (EC 2.1.1.133) (Precorrin-3 methylase)	cobM RCAP_rcc02040	261	cobalamin biosynthetic process [GO:0009236]; methylation [GO:0032259]		precorrin-4 C11-methyltransferase activity [GO:0046026]	precorrin-4 C11-methyltransferase activity [GO:0046026]; cobalamin biosynthetic process [GO:0009236]; methylation [GO:0032259]	GO:0009236; GO:0032259; GO:0046026
P17888	P17888	reviewed	PRIA_ECOLI	Primosomal protein N' (EC 3.6.4.-) (ATP-dependent helicase PriA) (Replication factor Y)	priA b3935 JW3906	732	DNA recombination [GO:0006310]; DNA replication [GO:0006260]; DNA replication initiation [GO:0006270]; DNA replication, synthesis of RNA primer [GO:0006269]; DNA unwinding involved in DNA replication [GO:0006268]; DNA-templated DNA replication [GO:0006261]; double-strand break repair [GO:0006302]; plasmid maintenance [GO:0006276]; replication fork processing [GO:0031297]; response to antibiotic […	DnaB-DnaC-DnaT-PriA-PriB complex [GO:1990158]; DnaB-DnaC-DnaT-PriA-PriC complex [GO:1990159]; primosome complex [GO:1990077]	3'-5' DNA helicase activity [GO:0043138]; ATP binding [GO:0005524]; DNA binding [GO:0003677]; helicase activity [GO:0004386]; hydrolase activity [GO:0016787]; zinc ion binding [GO:0008270]	DnaB-DnaC-DnaT-PriA-PriB complex [GO:1990158]; DnaB-DnaC-DnaT-PriA-PriC complex [GO:1990159]; primosome complex [GO:1990077]; 3'-5' DNA helicase activity [GO:0043138]; ATP binding [GO:0005524]; DNA binding [GO:0003677]; helicase activity [GO:0004386]; hydrolase activity [GO:0016787]; zinc ion binding [GO:0008270]; DNA recombination [GO:0006310]; DNA replication [GO:0006260]; DNA replication initi…	GO:0003677; GO:0004386; GO:0005524; GO:0006260; GO:0006261; GO:0006268; GO:0006269; GO:0006270; GO:0006276; GO:0006302; GO:0006310; GO:0008270; GO:0010332; GO:0016787; GO:0031297; GO:0043138; GO:0046677; GO:1990077; GO:1990158; GO:1990159
P69797	P69797	reviewed	PTNAB_ECOLI	PTS system mannose-specific EIIAB component (EC 2.7.1.191) (EIIAB-Man) (EIII-Man) [Includes: Mannose-specific phosphotransferase enzyme IIA component (PTS system mannose-specific EIIA component); Mannose-specific phosphotransferase enzyme IIB component (PTS system mannose-specific EIIB component)]	manX gptB ptsL b1817 JW1806	323	glucose import across plasma membrane [GO:0098708]; mannose transmembrane transport [GO:0015761]; phosphoenolpyruvate-dependent sugar phosphotransferase system [GO:0009401]; phosphorylation [GO:0016310]	cytoplasm [GO:0005737]; cytosol [GO:0005829]; membrane [GO:0016020]; plasma membrane [GO:0005886]; transmembrane transporter complex [GO:1902495]	kinase activity [GO:0016301]; protein-N(PI)-phosphohistidine-mannose phosphotransferase system transporter activity [GO:0022870]	cytoplasm [GO:0005737]; cytosol [GO:0005829]; membrane [GO:0016020]; plasma membrane [GO:0005886]; transmembrane transporter complex [GO:1902495]; kinase activity [GO:0016301]; protein-N(PI)-phosphohistidine-mannose phosphotransferase system transporter activity [GO:0022870]; glucose import across plasma membrane [GO:0098708]; mannose transmembrane transport [GO:0015761]; phosphoenolpyruvate-depe…	GO:0005737; GO:0005829; GO:0005886; GO:0009401; GO:0015761; GO:0016020; GO:0016301; GO:0016310; GO:0022870; GO:0098708; GO:1902495
O06967	O06967	reviewed	BMRA_BACSU	Multidrug resistance ABC transporter ATP-binding/permease protein BmrA (EC 7.6.2.-)	bmrA yvcC BSU34820	589	response to antibiotic [GO:0046677]; transmembrane transport [GO:0055085]	plasma membrane [GO:0005886]	ABC-type transporter activity [GO:0140359]; ATP binding [GO:0005524]; ATP hydrolysis activity [GO:0016887]; ATPase-coupled lipid transmembrane transporter activity [GO:0034040]	plasma membrane [GO:0005886]; ABC-type transporter activity [GO:0140359]; ATP binding [GO:0005524]; ATP hydrolysis activity [GO:0016887]; ATPase-coupled lipid transmembrane transporter activity [GO:0034040]; response to antibiotic [GO:0046677]; transmembrane transport [GO:0055085]	GO:0005524; GO:0005886; GO:0016887; GO:0034040; GO:0046677; GO:0055085; GO:0140359
Q9KQW9	Q9KQW9	reviewed	MSBA_VIBCH	ATP-dependent lipid A-core flippase (EC 7.5.2.6) (Lipid A export ATP-binding/permease protein MsbA)	msbA VC_1878	582	transmembrane transport [GO:0055085]	plasma membrane [GO:0005886]	ABC-type transporter activity [GO:0140359]; ATP binding [GO:0005524]; ATP hydrolysis activity [GO:0016887]; ATPase-coupled lipid transmembrane transporter activity [GO:0034040]; identical protein binding [GO:0042802]	plasma membrane [GO:0005886]; ABC-type transporter activity [GO:0140359]; ATP binding [GO:0005524]; ATP hydrolysis activity [GO:0016887]; ATPase-coupled lipid transmembrane transporter activity [GO:0034040]; identical protein binding [GO:0042802]; transmembrane transport [GO:0055085]	GO:0005524; GO:0005886; GO:0016887; GO:0034040; GO:0042802; GO:0055085; GO:0140359
P63359	P63359	reviewed	MSBA_SALTY	ATP-dependent lipid A-core flippase (EC 7.5.2.6) (Lipid A export ATP-binding/permease protein MsbA)	msbA STM0984	582	transmembrane transport [GO:0055085]	plasma membrane [GO:0005886]	ABC-type transporter activity [GO:0140359]; ATP binding [GO:0005524]; ATP hydrolysis activity [GO:0016887]; ATPase-coupled lipid transmembrane transporter activity [GO:0034040]; identical protein binding [GO:0042802]	plasma membrane [GO:0005886]; ABC-type transporter activity [GO:0140359]; ATP binding [GO:0005524]; ATP hydrolysis activity [GO:0016887]; ATPase-coupled lipid transmembrane transporter activity [GO:0034040]; identical protein binding [GO:0042802]; transmembrane transport [GO:0055085]	GO:0005524; GO:0005886; GO:0016887; GO:0034040; GO:0042802; GO:0055085; GO:0140359
P60752	P60752	reviewed	MSBA_ECOLI	ATP-dependent lipid A-core flippase (EC 7.5.2.6) (Lipid A export ATP-binding/permease protein MsbA) (Lipid flippase)	msbA b0914 JW0897	582	lipid translocation [GO:0034204]; lipid transport [GO:0006869]; lipopolysaccharide transport [GO:0015920]; transmembrane transport [GO:0055085]	ATP-binding cassette (ABC) transporter complex [GO:0043190]; membrane [GO:0016020]; MsbA transporter complex [GO:1990199]; plasma membrane [GO:0005886]	ABC-type xenobiotic transporter activity [GO:0008559]; ATP binding [GO:0005524]; ATP hydrolysis activity [GO:0016887]; ATPase-coupled lipid transmembrane transporter activity [GO:0034040]; identical protein binding [GO:0042802]; lipid binding [GO:0008289]; lipopolysaccharide floppase activity [GO:0015437]	ATP-binding cassette (ABC) transporter complex [GO:0043190]; membrane [GO:0016020]; MsbA transporter complex [GO:1990199]; plasma membrane [GO:0005886]; ABC-type xenobiotic transporter activity [GO:0008559]; ATP binding [GO:0005524]; ATP hydrolysis activity [GO:0016887]; ATPase-coupled lipid transmembrane transporter activity [GO:0034040]; identical protein binding [GO:0042802]; lipid binding [GO…	GO:0005524; GO:0005886; GO:0006869; GO:0008289; GO:0008559; GO:0015437; GO:0015920; GO:0016020; GO:0016887; GO:0034040; GO:0034204; GO:0042802; GO:0043190; GO:0055085; GO:1990199
Q9CHL8	Q9CHL8	reviewed	LMRA_LACLA	Multidrug resistance ABC transporter ATP-binding and permease protein (EC 7.6.2.2)	lmrA LL0711 L116532	590	response to antibiotic [GO:0046677]	plasma membrane [GO:0005886]	ABC-type xenobiotic transporter activity [GO:0008559]; ATP binding [GO:0005524]; ATP hydrolysis activity [GO:0016887]	plasma membrane [GO:0005886]; ABC-type xenobiotic transporter activity [GO:0008559]; ATP binding [GO:0005524]; ATP hydrolysis activity [GO:0016887]; response to antibiotic [GO:0046677]	GO:0005524; GO:0005886; GO:0008559; GO:0016887; GO:0046677
Q72J02	Q72J02	reviewed	TTUC_THET2	Sulfur carrier protein adenylyltransferase (E1-like protein TtuC) (Sulfur carrier protein MoaD adenylyltransferase) (EC 2.7.7.80) (Sulfur carrier protein ThiS adenylyltransferase) (EC 2.7.7.73) (Sulfur carrier protein TtuB adenylyltransferase) (EC 2.7.7.-) (tRNA two-thiouridine-synthesizing protein C)	ttuC moeB TT_C0979	271	Mo-molybdopterin cofactor biosynthetic process [GO:0006777]; thiamine biosynthetic process [GO:0009228]; thiamine diphosphate biosynthetic process [GO:0009229]; tRNA processing [GO:0008033]		ATP binding [GO:0005524]; metal ion binding [GO:0046872]; molybdopterin-synthase adenylyltransferase activity [GO:0061605]; ubiquitin-like modifier activating enzyme activity [GO:0008641]	ATP binding [GO:0005524]; metal ion binding [GO:0046872]; molybdopterin-synthase adenylyltransferase activity [GO:0061605]; ubiquitin-like modifier activating enzyme activity [GO:0008641]; Mo-molybdopterin cofactor biosynthetic process [GO:0006777]; thiamine biosynthetic process [GO:0009228]; thiamine diphosphate biosynthetic process [GO:0009229]; tRNA processing [GO:0008033]	GO:0005524; GO:0006777; GO:0008033; GO:0008641; GO:0009228; GO:0009229; GO:0046872; GO:0061605
P31808	P31808	reviewed	YCIK_ECOLI	Uncharacterized oxidoreductase YciK (EC 1.-.-.-)	yciK b1271 JW1263	252			oxidoreductase activity [GO:0016491]	oxidoreductase activity [GO:0016491]	GO:0016491
P21159	P21159	reviewed	PDXH_MYXXA	Pyridoxine/pyridoxamine 5'-phosphate oxidase (EC 1.4.3.5) (PNP/PMP oxidase) (PNPOx) (Pyridoxal 5'-phosphate synthase)	pdxH fprA	220	pyridoxine biosynthetic process [GO:0008615]		FMN binding [GO:0010181]; pyridoxamine-phosphate oxidase activity [GO:0004733]	FMN binding [GO:0010181]; pyridoxamine-phosphate oxidase activity [GO:0004733]; pyridoxine biosynthetic process [GO:0008615]	GO:0004733; GO:0008615; GO:0010181
P22983	P22983	reviewed	PPDK_CLOSY	Pyruvate, phosphate dikinase (EC 2.7.9.1) (Pyruvate, orthophosphate dikinase)	ppdK	874	phosphorylation [GO:0016310]; pyruvate metabolic process [GO:0006090]		ATP binding [GO:0005524]; kinase activity [GO:0016301]; metal ion binding [GO:0046872]; pyruvate, phosphate dikinase activity [GO:0050242]	ATP binding [GO:0005524]; kinase activity [GO:0016301]; metal ion binding [GO:0046872]; pyruvate, phosphate dikinase activity [GO:0050242]; phosphorylation [GO:0016310]; pyruvate metabolic process [GO:0006090]	GO:0005524; GO:0006090; GO:0016301; GO:0016310; GO:0046872; GO:0050242
P28304	P28304	reviewed	QOR1_ECOLI	Quinone oxidoreductase 1 (EC 1.6.5.5) (NADPH:quinone reductase 1) (Zeta-crystallin homolog protein)	qorA hcz qor qor1 b4051 JW4011	327		cytosol [GO:0005829]	NADPH binding [GO:0070402]; NADPH:quinone reductase activity [GO:0003960]; zinc ion binding [GO:0008270]	cytosol [GO:0005829]; NADPH binding [GO:0070402]; NADPH:quinone reductase activity [GO:0003960]; zinc ion binding [GO:0008270]	GO:0003960; GO:0005829; GO:0008270; GO:0070402
P37469	P37469	reviewed	DNAC_BACSU	Replicative DNA helicase (EC 3.6.4.12)	dnaC BSU40440	454	DNA replication, synthesis of RNA primer [GO:0006269]; DNA unwinding involved in DNA replication [GO:0006268]	cytosol [GO:0005829]; primosome complex [GO:1990077]	ATP binding [GO:0005524]; ATP hydrolysis activity [GO:0016887]; DNA binding [GO:0003677]; DNA helicase activity [GO:0003678]	cytosol [GO:0005829]; primosome complex [GO:1990077]; ATP binding [GO:0005524]; ATP hydrolysis activity [GO:0016887]; DNA binding [GO:0003677]; DNA helicase activity [GO:0003678]; DNA replication, synthesis of RNA primer [GO:0006269]; DNA unwinding involved in DNA replication [GO:0006268]	GO:0003677; GO:0003678; GO:0005524; GO:0005829; GO:0006268; GO:0006269; GO:0016887; GO:1990077
P0ACB0	P0ACB0	reviewed	DNAB_ECOLI	Replicative DNA helicase (EC 3.6.4.12)	dnaB groP grpA b4052 JW4012	471	DNA duplex unwinding [GO:0032508]; DNA replication [GO:0006260]; DNA replication initiation [GO:0006270]; DNA replication, synthesis of RNA primer [GO:0006269]; DNA unwinding involved in DNA replication [GO:0006268]; replication fork processing [GO:0031297]; response to ionizing radiation [GO:0010212]	cytosol [GO:0005829]; DNA helicase complex [GO:0033202]; DnaB-DnaC complex [GO:1990100]; DnaB-DnaC-DnaT-PriA-PriB complex [GO:1990158]; DnaB-DnaC-DnaT-PriA-PriC complex [GO:1990159]; DnaB-DnaC-Rep-PriC complex [GO:1990160]; DnaB-DnaG complex [GO:1990156]; primosome complex [GO:1990077]; replisome [GO:0030894]	ATP binding [GO:0005524]; ATP hydrolysis activity [GO:0016887]; DNA binding [GO:0003677]; DNA helicase activity [GO:0003678]; helicase activity [GO:0004386]; identical protein binding [GO:0042802]	cytosol [GO:0005829]; DNA helicase complex [GO:0033202]; DnaB-DnaC complex [GO:1990100]; DnaB-DnaC-DnaT-PriA-PriB complex [GO:1990158]; DnaB-DnaC-DnaT-PriA-PriC complex [GO:1990159]; DnaB-DnaC-Rep-PriC complex [GO:1990160]; DnaB-DnaG complex [GO:1990156]; primosome complex [GO:1990077]; replisome [GO:0030894]; ATP binding [GO:0005524]; ATP hydrolysis activity [GO:0016887]; DNA binding [GO:0003677…	GO:0003677; GO:0003678; GO:0004386; GO:0005524; GO:0005829; GO:0006260; GO:0006268; GO:0006269; GO:0006270; GO:0010212; GO:0016887; GO:0030894; GO:0031297; GO:0032508; GO:0033202; GO:0042802; GO:1990077; GO:1990100; GO:1990156; GO:1990158; GO:1990159; GO:1990160
P42414	P42414	reviewed	IOLC_BACSU	5-dehydro-2-deoxygluconokinase (EC 2.7.1.92) (2-deoxy-5-keto-D-gluconate kinase) (DKG kinase)	iolC yxdC BSU39740 E83C	325	inositol catabolic process [GO:0019310]; phosphorylation [GO:0016310]		5-dehydro-2-deoxygluconokinase activity [GO:0047590]; ATP binding [GO:0005524]	5-dehydro-2-deoxygluconokinase activity [GO:0047590]; ATP binding [GO:0005524]; inositol catabolic process [GO:0019310]; phosphorylation [GO:0016310]	GO:0005524; GO:0016310; GO:0019310; GO:0047590
Q9KAG8	Q9KAG8	reviewed	IOLC_HALH5	5-dehydro-2-deoxygluconokinase (EC 2.7.1.92) (2-deoxy-5-keto-D-gluconate kinase) (DKG kinase)	iolC BH2319	331	inositol catabolic process [GO:0019310]; phosphorylation [GO:0016310]		5-dehydro-2-deoxygluconokinase activity [GO:0047590]; ATP binding [GO:0005524]	5-dehydro-2-deoxygluconokinase activity [GO:0047590]; ATP binding [GO:0005524]; inositol catabolic process [GO:0019310]; phosphorylation [GO:0016310]	GO:0005524; GO:0016310; GO:0019310; GO:0047590
P77493	P77493	reviewed	YDJH_ECOLI	Uncharacterized sugar kinase YdjH (EC 2.7.1.-)	ydjH b1772 JW5289	315	D-galacturonate catabolic process [GO:0019698]; D-glucuronate catabolic process [GO:0042840]; DNA damage response [GO:0006974]	cytosol [GO:0005829]	2-dehydro-3-deoxygluconokinase activity [GO:0008673]; carbohydrate kinase activity [GO:0019200]	cytosol [GO:0005829]; 2-dehydro-3-deoxygluconokinase activity [GO:0008673]; carbohydrate kinase activity [GO:0019200]; D-galacturonate catabolic process [GO:0019698]; D-glucuronate catabolic process [GO:0042840]; DNA damage response [GO:0006974]	GO:0005829; GO:0006974; GO:0008673; GO:0019200; GO:0019698; GO:0042840
P0AEW6	P0AEW6	reviewed	INGK_ECOLI	Guanosine-inosine kinase (EC 2.7.1.73)	gsk b0477 JW0466	434	GMP salvage [GO:0032263]; IMP salvage [GO:0032264]; phosphorylation [GO:0016310]; purine ribonucleoside salvage [GO:0006166]		ATP binding [GO:0005524]; guanosine kinase activity [GO:0106366]; guanosine tetraphosphate binding [GO:0097216]; inosine kinase activity [GO:0008906]	ATP binding [GO:0005524]; guanosine kinase activity [GO:0106366]; guanosine tetraphosphate binding [GO:0097216]; inosine kinase activity [GO:0008906]; GMP salvage [GO:0032263]; IMP salvage [GO:0032264]; phosphorylation [GO:0016310]; purine ribonucleoside salvage [GO:0006166]	GO:0005524; GO:0006166; GO:0008906; GO:0016310; GO:0032263; GO:0032264; GO:0097216; GO:0106366
Q52698	Q52698	reviewed	RNC_RHOCA	Ribonuclease 3 (EC 3.1.26.3) (Ribonuclease III) (RNase III)	rnc	228	mRNA processing [GO:0006397]; rRNA processing [GO:0006364]; tRNA processing [GO:0008033]	cytoplasm [GO:0005737]	metal ion binding [GO:0046872]; ribonuclease III activity [GO:0004525]; rRNA binding [GO:0019843]	cytoplasm [GO:0005737]; metal ion binding [GO:0046872]; ribonuclease III activity [GO:0004525]; rRNA binding [GO:0019843]; mRNA processing [GO:0006397]; rRNA processing [GO:0006364]; tRNA processing [GO:0008033]	GO:0004525; GO:0005737; GO:0006364; GO:0006397; GO:0008033; GO:0019843; GO:0046872
P09155	P09155	reviewed	RND_ECOLI	Ribonuclease D (RNase D) (EC 3.1.13.5)	rnd b1804 JW1793	375	tRNA 3'-end processing [GO:0042780]	cytoplasm [GO:0005737]	3'-5'-RNA exonuclease activity [GO:0000175]; nucleic acid binding [GO:0003676]; nucleotide binding [GO:0000166]; ribonuclease D activity [GO:0033890]	cytoplasm [GO:0005737]; 3'-5'-RNA exonuclease activity [GO:0000175]; nucleic acid binding [GO:0003676]; nucleotide binding [GO:0000166]; ribonuclease D activity [GO:0033890]; tRNA 3'-end processing [GO:0042780]	GO:0000166; GO:0000175; GO:0003676; GO:0005737; GO:0033890; GO:0042780
P50597	P50597	reviewed	RNPH_PSEAE	Ribonuclease PH (RNase PH) (EC 2.7.7.56) (tRNA nucleotidyltransferase)	rph PA5334	239	rRNA catabolic process [GO:0016075]; rRNA processing [GO:0006364]; tRNA processing [GO:0008033]		3'-5'-RNA exonuclease activity [GO:0000175]; phosphate-dependent exonuclease activity [GO:0009022]; tRNA binding [GO:0000049]	3'-5'-RNA exonuclease activity [GO:0000175]; phosphate-dependent exonuclease activity [GO:0009022]; tRNA binding [GO:0000049]; rRNA catabolic process [GO:0016075]; rRNA processing [GO:0006364]; tRNA processing [GO:0008033]	GO:0000049; GO:0000175; GO:0006364; GO:0008033; GO:0009022; GO:0016075
P21499	P21499	reviewed	RNR_ECOLI	Ribonuclease R (RNase R) (EC 3.1.13.1) (Protein VacB)	rnr vacB yjeC b4179 JW5741	813	mRNA catabolic process [GO:0006402]; ncRNA processing [GO:0034470]; response to cold [GO:0009409]	cytosol [GO:0005829]	3'-5' RNA helicase activity [GO:0034458]; 3'-5'-RNA exonuclease activity [GO:0000175]; exoribonuclease II activity [GO:0008859]; ribonuclease activity [GO:0004540]; ribonuclease R activity [GO:0008997]; RNA binding [GO:0003723]; RNA exonuclease activity, producing 5'-phosphomonoesters [GO:0016896]	cytosol [GO:0005829]; 3'-5' RNA helicase activity [GO:0034458]; 3'-5'-RNA exonuclease activity [GO:0000175]; exoribonuclease II activity [GO:0008859]; ribonuclease activity [GO:0004540]; ribonuclease R activity [GO:0008997]; RNA binding [GO:0003723]; RNA exonuclease activity, producing 5'-phosphomonoesters [GO:0016896]; mRNA catabolic process [GO:0006402]; ncRNA processing [GO:0034470]; response …	GO:0000175; GO:0003723; GO:0004540; GO:0005829; GO:0006402; GO:0008859; GO:0008997; GO:0009409; GO:0016896; GO:0034458; GO:0034470
Q6G3V6	Q6G3V6	reviewed	RPIA_BARHE	Ribose-5-phosphate isomerase A (EC 5.3.1.6) (Phosphoriboisomerase A) (PRI)	rpiA BH06410	234	pentose-phosphate shunt, non-oxidative branch [GO:0009052]		ribose-5-phosphate isomerase activity [GO:0004751]	ribose-5-phosphate isomerase activity [GO:0004751]; pentose-phosphate shunt, non-oxidative branch [GO:0009052]	GO:0004751; GO:0009052
Q63XL8	Q63XL8	reviewed	KPRS_BURPS	Ribose-phosphate pyrophosphokinase (RPPK) (EC 2.7.6.1) (5-phospho-D-ribosyl alpha-1-diphosphate synthase) (Phosphoribosyl diphosphate synthase) (Phosphoribosyl pyrophosphate synthase) (P-Rib-PP synthase) (PRPP synthase) (PRPPase)	prs BPSL0521	318	5-phosphoribose 1-diphosphate biosynthetic process [GO:0006015]; nucleotide biosynthetic process [GO:0009165]; phosphorylation [GO:0016310]; ribonucleoside monophosphate biosynthetic process [GO:0009156]	cytoplasm [GO:0005737]	ATP binding [GO:0005524]; kinase activity [GO:0016301]; magnesium ion binding [GO:0000287]; ribose phosphate diphosphokinase activity [GO:0004749]	cytoplasm [GO:0005737]; ATP binding [GO:0005524]; kinase activity [GO:0016301]; magnesium ion binding [GO:0000287]; ribose phosphate diphosphokinase activity [GO:0004749]; 5-phosphoribose 1-diphosphate biosynthetic process [GO:0006015]; nucleotide biosynthetic process [GO:0009165]; phosphorylation [GO:0016310]; ribonucleoside monophosphate biosynthetic process [GO:0009156]	GO:0000287; GO:0004749; GO:0005524; GO:0005737; GO:0006015; GO:0009156; GO:0009165; GO:0016301; GO:0016310
P65235	P65235	reviewed	KPRS_NEIMB	Ribose-phosphate pyrophosphokinase (RPPK) (EC 2.7.6.1) (5-phospho-D-ribosyl alpha-1-diphosphate synthase) (Phosphoribosyl diphosphate synthase) (Phosphoribosyl pyrophosphate synthase) (P-Rib-PP synthase) (PRPP synthase) (PRPPase)	prs prsA NMB0875	327	5-phosphoribose 1-diphosphate biosynthetic process [GO:0006015]; phosphorylation [GO:0016310]; purine nucleotide biosynthetic process [GO:0006164]; ribonucleoside monophosphate biosynthetic process [GO:0009156]	cytoplasm [GO:0005737]; ribose phosphate diphosphokinase complex [GO:0002189]	ATP binding [GO:0005524]; kinase activity [GO:0016301]; magnesium ion binding [GO:0000287]; ribose phosphate diphosphokinase activity [GO:0004749]	cytoplasm [GO:0005737]; ribose phosphate diphosphokinase complex [GO:0002189]; ATP binding [GO:0005524]; kinase activity [GO:0016301]; magnesium ion binding [GO:0000287]; ribose phosphate diphosphokinase activity [GO:0004749]; 5-phosphoribose 1-diphosphate biosynthetic process [GO:0006015]; phosphorylation [GO:0016310]; purine nucleotide biosynthetic process [GO:0006164]; ribonucleoside monophosp…	GO:0000287; GO:0002189; GO:0004749; GO:0005524; GO:0005737; GO:0006015; GO:0006164; GO:0009156; GO:0016301; GO:0016310
P0A1V6	P0A1V6	reviewed	KPRS_SALTY	Ribose-phosphate pyrophosphokinase (RPPK) (EC 2.7.6.1) (5-phospho-D-ribosyl alpha-1-diphosphate synthase) (Phosphoribosyl diphosphate synthase) (Phosphoribosyl pyrophosphate synthase) (P-Rib-PP synthase) (PRPP synthase) (PRPPase)	prs prsA STM1780	315	5-phosphoribose 1-diphosphate biosynthetic process [GO:0006015]; phosphorylation [GO:0016310]; purine nucleotide biosynthetic process [GO:0006164]; ribonucleoside monophosphate biosynthetic process [GO:0009156]	cytoplasm [GO:0005737]; ribose phosphate diphosphokinase complex [GO:0002189]	ATP binding [GO:0005524]; kinase activity [GO:0016301]; magnesium ion binding [GO:0000287]; ribose phosphate diphosphokinase activity [GO:0004749]	cytoplasm [GO:0005737]; ribose phosphate diphosphokinase complex [GO:0002189]; ATP binding [GO:0005524]; kinase activity [GO:0016301]; magnesium ion binding [GO:0000287]; ribose phosphate diphosphokinase activity [GO:0004749]; 5-phosphoribose 1-diphosphate biosynthetic process [GO:0006015]; phosphorylation [GO:0016310]; purine nucleotide biosynthetic process [GO:0006164]; ribonucleoside monophosp…	GO:0000287; GO:0002189; GO:0004749; GO:0005524; GO:0005737; GO:0006015; GO:0006164; GO:0009156; GO:0016301; GO:0016310
P0C0R7	P0C0R7	reviewed	RLME_ECOLI	Ribosomal RNA large subunit methyltransferase E (EC 2.1.1.166) (23S rRNA Um2552 methyltransferase) (Cell division protein FtsJ) (rRNA (uridine-2'-O-)-methyltransferase)	rlmE ftsJ mrsF rrmJ b3179 JW3146	209	ribosomal large subunit assembly [GO:0000027]; RNA methylation [GO:0001510]	cytosol [GO:0005829]	rRNA (uridine-2'-O-)-methyltransferase activity [GO:0008650]	cytosol [GO:0005829]; rRNA (uridine-2'-O-)-methyltransferase activity [GO:0008650]; ribosomal large subunit assembly [GO:0000027]; RNA methylation [GO:0001510]	GO:0000027; GO:0001510; GO:0005829; GO:0008650
P0AG07	P0AG07	reviewed	RPE_ECOLI	Ribulose-phosphate 3-epimerase (EC 5.1.3.1) (Pentose-5-phosphate 3-epimerase) (PPE) (R5P3E)	rpe dod yhfD b3386 JW3349	225	carbohydrate metabolic process [GO:0005975]; pentose catabolic process [GO:0019323]; pentose-phosphate shunt, non-oxidative branch [GO:0009052]	cytosol [GO:0005829]	D-ribulose-phosphate 3-epimerase activity [GO:0004750]; ferrous iron binding [GO:0008198]; metal ion binding [GO:0046872]	cytosol [GO:0005829]; D-ribulose-phosphate 3-epimerase activity [GO:0004750]; ferrous iron binding [GO:0008198]; metal ion binding [GO:0046872]; carbohydrate metabolic process [GO:0005975]; pentose catabolic process [GO:0019323]; pentose-phosphate shunt, non-oxidative branch [GO:0009052]	GO:0004750; GO:0005829; GO:0005975; GO:0008198; GO:0009052; GO:0019323; GO:0046872
P35640	P35640	reviewed	RPPH_BARBK	RNA pyrophosphohydrolase (EC 3.6.1.-) ((Di)nucleoside polyphosphate hydrolase) (Ap4A pyrophosphatase) (Invasion protein A) (Invasion-associated locus protein A)	rppH ialA invA nudH BARBAKC583_0325	170			pyrophosphatase activity [GO:0016462]	pyrophosphatase activity [GO:0016462]	GO:0016462
Q9ZDT9	Q9ZDT9	reviewed	RPPH_RICPR	RNA pyrophosphohydrolase (EC 3.6.1.-) ((Di)nucleoside pentaphosphate pyrophosphatase) ((Di)nucleoside polyphosphate hydrolase) (Ap5A pyrophosphatase) (Protein InvA)	rppH invA nudH RP236	161			pyrophosphatase activity [GO:0016462]	pyrophosphatase activity [GO:0016462]	GO:0016462
P0AFB5	P0AFB5	reviewed	NTRB_ECOLI	Sensory histidine kinase/phosphatase NtrB (EC 2.7.13.3) (EC 3.1.3.-) (Nitrogen regulation protein NR(II)) (Nitrogen regulator II) (NRII)	glnL glnR ntrB b3869 JW3840	349	nitrogen fixation [GO:0009399]; peptidyl-histidine autophosphorylation [GO:0090593]; protein dephosphorylation [GO:0006470]; regulation of DNA-templated transcription [GO:0006355]; regulation of nitrogen compound metabolic process [GO:0051171]; signal transduction involved in regulation of gene expression [GO:0023019]	cytoplasm [GO:0005737]	ATP binding [GO:0005524]; identical protein binding [GO:0042802]; phosphoprotein phosphatase activity [GO:0004721]; phosphorelay sensor kinase activity [GO:0000155]; phosphotransferase activity, carboxyl group as acceptor [GO:0016774]; protein histidine kinase activity [GO:0004673]	cytoplasm [GO:0005737]; ATP binding [GO:0005524]; identical protein binding [GO:0042802]; phosphoprotein phosphatase activity [GO:0004721]; phosphorelay sensor kinase activity [GO:0000155]; phosphotransferase activity, carboxyl group as acceptor [GO:0016774]; protein histidine kinase activity [GO:0004673]; nitrogen fixation [GO:0009399]; peptidyl-histidine autophosphorylation [GO:0090593]; protei…	GO:0000155; GO:0004673; GO:0004721; GO:0005524; GO:0005737; GO:0006355; GO:0006470; GO:0009399; GO:0016774; GO:0023019; GO:0042802; GO:0051171; GO:0090593
Q8L2J7	Q8L2J7	reviewed	LEP_RICTY	Signal peptidase I (SPase I) (EC 3.4.21.89) (Leader peptidase I)	lepB RT0020	264	signal peptide processing [GO:0006465]	plasma membrane [GO:0005886]	serine-type endopeptidase activity [GO:0004252]	plasma membrane [GO:0005886]; serine-type endopeptidase activity [GO:0004252]; signal peptide processing [GO:0006465]	GO:0004252; GO:0005886; GO:0006465
P07014	P07014	reviewed	SDHB_ECOLI	Succinate dehydrogenase iron-sulfur subunit (EC 1.3.5.1)	sdhB b0724 JW0714	238	aerobic respiration [GO:0009060]; respiratory electron transport chain [GO:0022904]; tricarboxylic acid cycle [GO:0006099]	plasma membrane [GO:0005886]	2 iron, 2 sulfur cluster binding [GO:0051537]; 3 iron, 4 sulfur cluster binding [GO:0051538]; 4 iron, 4 sulfur cluster binding [GO:0051539]; electron transfer activity [GO:0009055]; fumarate reductase (menaquinone) [GO:0102040]; iron-sulfur cluster binding [GO:0051536]; metal ion binding [GO:0046872]; succinate dehydrogenase (ubiquinone) activity [GO:0008177]	plasma membrane [GO:0005886]; 2 iron, 2 sulfur cluster binding [GO:0051537]; 3 iron, 4 sulfur cluster binding [GO:0051538]; 4 iron, 4 sulfur cluster binding [GO:0051539]; electron transfer activity [GO:0009055]; fumarate reductase (menaquinone) [GO:0102040]; iron-sulfur cluster binding [GO:0051536]; metal ion binding [GO:0046872]; succinate dehydrogenase (ubiquinone) activity [GO:0008177]; aerobi…	GO:0005886; GO:0006099; GO:0008177; GO:0009055; GO:0009060; GO:0022904; GO:0046872; GO:0051536; GO:0051537; GO:0051538; GO:0051539; GO:0102040
P0AGE9	P0AGE9	reviewed	SUCD_ECOLI	Succinate--CoA ligase [ADP-forming] subunit alpha (EC 6.2.1.5) (Succinyl-CoA synthetase subunit alpha) (SCS-alpha)	sucD b0729 JW0718	289	protein autophosphorylation [GO:0046777]; tricarboxylic acid cycle [GO:0006099]	cytoplasm [GO:0005737]; cytosol [GO:0005829]; succinate-CoA ligase complex (ADP-forming) [GO:0009361]	nucleotide binding [GO:0000166]; succinate-CoA ligase (ADP-forming) activity [GO:0004775]; succinate-CoA ligase (GDP-forming) activity [GO:0004776]	cytoplasm [GO:0005737]; cytosol [GO:0005829]; succinate-CoA ligase complex (ADP-forming) [GO:0009361]; nucleotide binding [GO:0000166]; succinate-CoA ligase (ADP-forming) activity [GO:0004775]; succinate-CoA ligase (GDP-forming) activity [GO:0004776]; protein autophosphorylation [GO:0046777]; tricarboxylic acid cycle [GO:0006099]	GO:0000166; GO:0004775; GO:0004776; GO:0005737; GO:0005829; GO:0006099; GO:0009361; GO:0046777
P80865	P80865	reviewed	SUCD_BACSU	Succinate--CoA ligase [ADP-forming] subunit alpha (EC 6.2.1.5) (Succinyl-CoA synthetase subunit alpha) (SCS-alpha)	sucD BSU16100	300	tricarboxylic acid cycle [GO:0006099]	succinate-CoA ligase complex (ADP-forming) [GO:0009361]	nucleotide binding [GO:0000166]; succinate-CoA ligase (ADP-forming) activity [GO:0004775]; succinate-CoA ligase (GDP-forming) activity [GO:0004776]	succinate-CoA ligase complex (ADP-forming) [GO:0009361]; nucleotide binding [GO:0000166]; succinate-CoA ligase (ADP-forming) activity [GO:0004775]; succinate-CoA ligase (GDP-forming) activity [GO:0004776]; tricarboxylic acid cycle [GO:0006099]	GO:0000166; GO:0004775; GO:0004776; GO:0006099; GO:0009361
Q51567	Q51567	reviewed	SUCD_PSEAE	Succinate--CoA ligase [ADP-forming] subunit alpha (EC 6.2.1.5) (Succinyl-CoA synthetase subunit alpha) (SCS-alpha)	sucD PA1589	295	nucleoside triphosphate biosynthetic process [GO:0009142]; tricarboxylic acid cycle [GO:0006099]	succinate-CoA ligase complex [GO:0042709]; succinate-CoA ligase complex (ADP-forming) [GO:0009361]	nucleoside diphosphate kinase activity [GO:0004550]; nucleotide binding [GO:0000166]; succinate-CoA ligase (ADP-forming) activity [GO:0004775]; succinate-CoA ligase (GDP-forming) activity [GO:0004776]	succinate-CoA ligase complex [GO:0042709]; succinate-CoA ligase complex (ADP-forming) [GO:0009361]; nucleoside diphosphate kinase activity [GO:0004550]; nucleotide binding [GO:0000166]; succinate-CoA ligase (ADP-forming) activity [GO:0004775]; succinate-CoA ligase (GDP-forming) activity [GO:0004776]; nucleoside triphosphate biosynthetic process [GO:0009142]; tricarboxylic acid cycle [GO:0006099]	GO:0000166; GO:0004550; GO:0004775; GO:0004776; GO:0006099; GO:0009142; GO:0009361; GO:0042709
P80886	P80886	reviewed	SUCC_BACSU	Succinate--CoA ligase [ADP-forming] subunit beta (EC 6.2.1.5) (Succinyl-CoA synthetase subunit beta) (SCS-beta)	sucC BSU16090	385	succinyl-CoA metabolic process [GO:0006104]; tricarboxylic acid cycle [GO:0006099]	cytosol [GO:0005829]; succinate-CoA ligase complex [GO:0042709]	ATP binding [GO:0005524]; magnesium ion binding [GO:0000287]; succinate-CoA ligase (ADP-forming) activity [GO:0004775]; succinate-CoA ligase (GDP-forming) activity [GO:0004776]	cytosol [GO:0005829]; succinate-CoA ligase complex [GO:0042709]; ATP binding [GO:0005524]; magnesium ion binding [GO:0000287]; succinate-CoA ligase (ADP-forming) activity [GO:0004775]; succinate-CoA ligase (GDP-forming) activity [GO:0004776]; succinyl-CoA metabolic process [GO:0006104]; tricarboxylic acid cycle [GO:0006099]	GO:0000287; GO:0004775; GO:0004776; GO:0005524; GO:0005829; GO:0006099; GO:0006104; GO:0042709
Q9JYL2	Q9JYL2	reviewed	DAPE_NEIMB	Succinyl-diaminopimelate desuccinylase (SDAP desuccinylase) (EC 3.5.1.18) (N-succinyl-LL-2,6-diaminoheptanedioate amidohydrolase)	dapE NMB1530	381	arginine biosynthetic process [GO:0006526]; diaminopimelate biosynthetic process [GO:0019877]; lysine biosynthetic process via diaminopimelate [GO:0009089]		acetylornithine deacetylase activity [GO:0008777]; cobalt ion binding [GO:0050897]; succinyl-diaminopimelate desuccinylase activity [GO:0009014]; zinc ion binding [GO:0008270]	acetylornithine deacetylase activity [GO:0008777]; cobalt ion binding [GO:0050897]; succinyl-diaminopimelate desuccinylase activity [GO:0009014]; zinc ion binding [GO:0008270]; arginine biosynthetic process [GO:0006526]; diaminopimelate biosynthetic process [GO:0019877]; lysine biosynthetic process via diaminopimelate [GO:0009089]	GO:0006526; GO:0008270; GO:0008777; GO:0009014; GO:0009089; GO:0019877; GO:0050897
P0AED7	P0AED7	reviewed	DAPE_ECOLI	Succinyl-diaminopimelate desuccinylase (SDAP desuccinylase) (EC 3.5.1.18) (N-succinyl-LL-2,6-diaminoheptanedioate amidohydrolase)	dapE msgB b2472 JW2456	375	diaminopimelate biosynthetic process [GO:0019877]; FtsZ-dependent cytokinesis [GO:0043093]; lysine biosynthetic process via diaminopimelate [GO:0009089]	cell division site [GO:0032153]; cytosol [GO:0005829]	cobalt ion binding [GO:0050897]; identical protein binding [GO:0042802]; succinyl-diaminopimelate desuccinylase activity [GO:0009014]; zinc ion binding [GO:0008270]	cell division site [GO:0032153]; cytosol [GO:0005829]; cobalt ion binding [GO:0050897]; identical protein binding [GO:0042802]; succinyl-diaminopimelate desuccinylase activity [GO:0009014]; zinc ion binding [GO:0008270]; diaminopimelate biosynthetic process [GO:0019877]; FtsZ-dependent cytokinesis [GO:0043093]; lysine biosynthetic process via diaminopimelate [GO:0009089]	GO:0005829; GO:0008270; GO:0009014; GO:0009089; GO:0019877; GO:0032153; GO:0042802; GO:0043093; GO:0050897
P44514	P44514	reviewed	DAPE_HAEIN	Succinyl-diaminopimelate desuccinylase (SDAP desuccinylase) (EC 3.5.1.18) (N-succinyl-LL-2,6-diaminoheptanedioate amidohydrolase)	dapE HI_0102	377	diaminopimelate biosynthetic process [GO:0019877]; FtsZ-dependent cytokinesis [GO:0043093]; lysine biosynthetic process via diaminopimelate [GO:0009089]	cytosol [GO:0005829]	cobalt ion binding [GO:0050897]; succinyl-diaminopimelate desuccinylase activity [GO:0009014]; zinc ion binding [GO:0008270]	cytosol [GO:0005829]; cobalt ion binding [GO:0050897]; succinyl-diaminopimelate desuccinylase activity [GO:0009014]; zinc ion binding [GO:0008270]; diaminopimelate biosynthetic process [GO:0019877]; FtsZ-dependent cytokinesis [GO:0043093]; lysine biosynthetic process via diaminopimelate [GO:0009089]	GO:0005829; GO:0008270; GO:0009014; GO:0009089; GO:0019877; GO:0043093; GO:0050897
Q9KQ52	Q9KQ52	reviewed	DAPE_VIBCH	Succinyl-diaminopimelate desuccinylase (SDAP desuccinylase) (EC 3.5.1.18) (N-succinyl-LL-2,6-diaminoheptanedioate amidohydrolase)	dapE VC_2152	377	diaminopimelate biosynthetic process [GO:0019877]; FtsZ-dependent cytokinesis [GO:0043093]; lysine biosynthetic process via diaminopimelate [GO:0009089]	cytosol [GO:0005829]	cobalt ion binding [GO:0050897]; succinyl-diaminopimelate desuccinylase activity [GO:0009014]; zinc ion binding [GO:0008270]	cytosol [GO:0005829]; cobalt ion binding [GO:0050897]; succinyl-diaminopimelate desuccinylase activity [GO:0009014]; zinc ion binding [GO:0008270]; diaminopimelate biosynthetic process [GO:0019877]; FtsZ-dependent cytokinesis [GO:0043093]; lysine biosynthetic process via diaminopimelate [GO:0009089]	GO:0005829; GO:0008270; GO:0009014; GO:0009089; GO:0019877; GO:0043093; GO:0050897
O30508	O30508	reviewed	ARUC_PSEAE	Succinylornithine transaminase/acetylornithine aminotransferase (ACOAT) (SOAT) (Succinylornithine aminotransferase) (EC 2.6.1.11) (EC 2.6.1.81)	aruC argD astC PA0895	406	arginine biosynthetic process [GO:0006526]; arginine catabolic process [GO:0006527]; arginine catabolic process to succinate [GO:0019545]	cytoplasm [GO:0005737]	identical protein binding [GO:0042802]; N2-acetyl-L-ornithine:2-oxoglutarate 5-aminotransferase activity [GO:0003992]; pyridoxal phosphate binding [GO:0030170]; succinylornithine transaminase activity [GO:0043825]	cytoplasm [GO:0005737]; identical protein binding [GO:0042802]; N2-acetyl-L-ornithine:2-oxoglutarate 5-aminotransferase activity [GO:0003992]; pyridoxal phosphate binding [GO:0030170]; succinylornithine transaminase activity [GO:0043825]; arginine biosynthetic process [GO:0006526]; arginine catabolic process [GO:0006527]; arginine catabolic process to succinate [GO:0019545]	GO:0003992; GO:0005737; GO:0006526; GO:0006527; GO:0019545; GO:0030170; GO:0042802; GO:0043825
O66442	O66442	reviewed	ARGD_AQUAE	Acetylornithine aminotransferase (ACOAT) (EC 2.6.1.11)	argD aq_023	376	arginine biosynthetic process [GO:0006526]	cytoplasm [GO:0005737]	identical protein binding [GO:0042802]; N2-acetyl-L-ornithine:2-oxoglutarate 5-aminotransferase activity [GO:0003992]; pyridoxal phosphate binding [GO:0030170]	cytoplasm [GO:0005737]; identical protein binding [GO:0042802]; N2-acetyl-L-ornithine:2-oxoglutarate 5-aminotransferase activity [GO:0003992]; pyridoxal phosphate binding [GO:0030170]; arginine biosynthetic process [GO:0006526]	GO:0003992; GO:0005737; GO:0006526; GO:0030170; GO:0042802
P18335	P18335	reviewed	ARGD_ECOLI	Acetylornithine/succinyldiaminopimelate aminotransferase (ACOAT) (DapATase) (Succinyldiaminopimelate transferase) (EC 2.6.1.11) (EC 2.6.1.17)	argD dapC dtu b3359 JW3322	406	arginine biosynthetic process [GO:0006526]; lysine biosynthetic process via diaminopimelate [GO:0009089]	cytoplasm [GO:0005737]	identical protein binding [GO:0042802]; N2-acetyl-L-ornithine:2-oxoglutarate 5-aminotransferase activity [GO:0003992]; pyridoxal phosphate binding [GO:0030170]; succinyldiaminopimelate transaminase activity [GO:0009016]	cytoplasm [GO:0005737]; identical protein binding [GO:0042802]; N2-acetyl-L-ornithine:2-oxoglutarate 5-aminotransferase activity [GO:0003992]; pyridoxal phosphate binding [GO:0030170]; succinyldiaminopimelate transaminase activity [GO:0009016]; arginine biosynthetic process [GO:0006526]; lysine biosynthetic process via diaminopimelate [GO:0009089]	GO:0003992; GO:0005737; GO:0006526; GO:0009016; GO:0009089; GO:0030170; GO:0042802
P40732	P40732	reviewed	ARGD_SALTY	Acetylornithine/succinyldiaminopimelate aminotransferase (ACOAT) (DapATase) (Succinyldiaminopimelate transferase) (EC 2.6.1.11) (EC 2.6.1.17)	argD dapC dtu STM3468	405	arginine biosynthetic process [GO:0006526]; lysine biosynthetic process via diaminopimelate [GO:0009089]	cytoplasm [GO:0005737]	identical protein binding [GO:0042802]; N2-acetyl-L-ornithine:2-oxoglutarate 5-aminotransferase activity [GO:0003992]; pyridoxal phosphate binding [GO:0030170]; succinyldiaminopimelate transaminase activity [GO:0009016]	cytoplasm [GO:0005737]; identical protein binding [GO:0042802]; N2-acetyl-L-ornithine:2-oxoglutarate 5-aminotransferase activity [GO:0003992]; pyridoxal phosphate binding [GO:0030170]; succinyldiaminopimelate transaminase activity [GO:0009016]; arginine biosynthetic process [GO:0006526]; lysine biosynthetic process via diaminopimelate [GO:0009089]	GO:0003992; GO:0005737; GO:0006526; GO:0009016; GO:0009089; GO:0030170; GO:0042802
Q9XD74	Q9XD74	reviewed	SODF_RHIME	Superoxide dismutase [Mn] (EC 1.15.1.1)	sodB sodA R00973 SMc00043	200			metal ion binding [GO:0046872]; superoxide dismutase activity [GO:0004784]	metal ion binding [GO:0046872]; superoxide dismutase activity [GO:0004784]	GO:0004784; GO:0046872
P0A9P4	P0A9P4	reviewed	TRXB_ECOLI	Thioredoxin reductase (TRXR) (EC 1.8.1.9)	trxB b0888 JW0871	321	cell redox homeostasis [GO:0045454]; removal of superoxide radicals [GO:0019430]	cytosol [GO:0005829]; thioredoxin-disulfide reductase complex [GO:1902515]	flavin adenine dinucleotide binding [GO:0050660]; thioredoxin-disulfide reductase activity [GO:0004791]	cytosol [GO:0005829]; thioredoxin-disulfide reductase complex [GO:1902515]; flavin adenine dinucleotide binding [GO:0050660]; thioredoxin-disulfide reductase activity [GO:0004791]; cell redox homeostasis [GO:0045454]; removal of superoxide radicals [GO:0019430]	GO:0004791; GO:0005829; GO:0019430; GO:0045454; GO:0050660; GO:1902515
P43788	P43788	reviewed	TRXB_HAEIN	Thioredoxin reductase (TRXR) (EC 1.8.1.9)	trxB HI_1158	318	cell redox homeostasis [GO:0045454]; removal of superoxide radicals [GO:0019430]	cytoplasm [GO:0005737]	thioredoxin-disulfide reductase activity [GO:0004791]	cytoplasm [GO:0005737]; thioredoxin-disulfide reductase activity [GO:0004791]; cell redox homeostasis [GO:0045454]; removal of superoxide radicals [GO:0019430]	GO:0004791; GO:0005737; GO:0019430; GO:0045454
P25522	P25522	reviewed	MNME_ECOLI	tRNA modification GTPase MnmE (EC 3.6.-.-)	mnmE thdF trmE b3706 JW3684	454	chaperone-mediated protein folding [GO:0061077]; regulation of cytoplasmic translational fidelity [GO:0140018]; response to pH [GO:0009268]; tRNA methylation [GO:0030488]; tRNA wobble base 5-methoxycarbonylmethyl-2-thiouridinylation [GO:0002926]; tRNA wobble uridine modification [GO:0002098]	cytoplasm [GO:0005737]; cytosol [GO:0005829]; cytosolic tRNA wobble base thiouridylase complex [GO:0002144]; plasma membrane [GO:0005886]	GDP binding [GO:0019003]; GTP binding [GO:0005525]; GTPase activity [GO:0003924]; identical protein binding [GO:0042802]; potassium ion binding [GO:0030955]	cytoplasm [GO:0005737]; cytosol [GO:0005829]; cytosolic tRNA wobble base thiouridylase complex [GO:0002144]; plasma membrane [GO:0005886]; GDP binding [GO:0019003]; GTP binding [GO:0005525]; GTPase activity [GO:0003924]; identical protein binding [GO:0042802]; potassium ion binding [GO:0030955]; chaperone-mediated protein folding [GO:0061077]; regulation of cytoplasmic translational fidelity [GO:…	GO:0002098; GO:0002144; GO:0002926; GO:0003924; GO:0005525; GO:0005737; GO:0005829; GO:0005886; GO:0009268; GO:0019003; GO:0030488; GO:0030955; GO:0042802; GO:0061077; GO:0140018
Q8YN91	Q8YN91	reviewed	MNME_NOSS1	tRNA modification GTPase MnmE (EC 3.6.-.-)	mnmE trmE all4677	459	tRNA modification [GO:0006400]	cytoplasm [GO:0005737]	GTP binding [GO:0005525]; GTPase activity [GO:0003924]; identical protein binding [GO:0042802]; metal ion binding [GO:0046872]	cytoplasm [GO:0005737]; GTP binding [GO:0005525]; GTPase activity [GO:0003924]; identical protein binding [GO:0042802]; metal ion binding [GO:0046872]; tRNA modification [GO:0006400]	GO:0003924; GO:0005525; GO:0005737; GO:0006400; GO:0042802; GO:0046872
Q8KAS1	Q8KAS1	reviewed	MNME_CHLTE	tRNA modification GTPase MnmE (EC 3.6.-.-)	mnmE thdF trmE CT2084	473	tRNA modification [GO:0006400]	cytoplasm [GO:0005737]	GTP binding [GO:0005525]; GTPase activity [GO:0003924]; identical protein binding [GO:0042802]; metal ion binding [GO:0046872]	cytoplasm [GO:0005737]; GTP binding [GO:0005525]; GTPase activity [GO:0003924]; identical protein binding [GO:0042802]; metal ion binding [GO:0046872]; tRNA modification [GO:0006400]	GO:0003924; GO:0005525; GO:0005737; GO:0006400; GO:0042802; GO:0046872
P60340	P60340	reviewed	TRUB_ECOLI	tRNA pseudouridine synthase B (EC 5.4.99.25) (Protein P35) (tRNA pseudouridine(55) synthase) (Psi55 synthase) (tRNA pseudouridylate synthase) (tRNA-uridine isomerase)	truB yhbA b3166 JW3135	314	mRNA pseudouridine synthesis [GO:1990481]; tRNA folding [GO:0061818]; tRNA modification [GO:0006400]; tRNA pseudouridine synthesis [GO:0031119]	cytosol [GO:0005829]	pseudouridine synthase activity [GO:0009982]; tRNA binding [GO:0000049]; tRNA pseudouridine synthase activity [GO:0106029]	cytosol [GO:0005829]; pseudouridine synthase activity [GO:0009982]; tRNA binding [GO:0000049]; tRNA pseudouridine synthase activity [GO:0106029]; mRNA pseudouridine synthesis [GO:1990481]; tRNA folding [GO:0061818]; tRNA modification [GO:0006400]; tRNA pseudouridine synthesis [GO:0031119]	GO:0000049; GO:0005829; GO:0006400; GO:0009982; GO:0031119; GO:0061818; GO:0106029; GO:1990481
Q9RCI2	Q9RCI2	reviewed	MIAB_SALTY	tRNA-2-methylthio-N(6)-dimethylallyladenosine synthase (EC 2.8.4.3) ((Dimethylallyl)adenosine tRNA methylthiotransferase MiaB) (tRNA-i(6)A37 methylthiotransferase)	miaB STM0670	474	tRNA methylthiolation [GO:0035600]	cytosol [GO:0005829]	4 iron, 4 sulfur cluster binding [GO:0051539]; metal ion binding [GO:0046872]; N6-isopentenyladenosine methylthiotransferase activity [GO:0035597]	cytosol [GO:0005829]; 4 iron, 4 sulfur cluster binding [GO:0051539]; metal ion binding [GO:0046872]; N6-isopentenyladenosine methylthiotransferase activity [GO:0035597]; tRNA methylthiolation [GO:0035600]	GO:0005829; GO:0035597; GO:0035600; GO:0046872; GO:0051539
P0AEI1	P0AEI1	reviewed	MIAB_ECOLI	tRNA-2-methylthio-N(6)-dimethylallyladenosine synthase (EC 2.8.4.3) ((Dimethylallyl)adenosine tRNA methylthiotransferase MiaB) (tRNA-i(6)A37 methylthiotransferase)	miaB yleA b0661 JW0658	474	tRNA methylation [GO:0030488]; tRNA methylthiolation [GO:0035600]	cytosol [GO:0005829]	4 iron, 4 sulfur cluster binding [GO:0051539]; metal ion binding [GO:0046872]; N6-isopentenyladenosine methylthiotransferase activity [GO:0035597]	cytosol [GO:0005829]; 4 iron, 4 sulfur cluster binding [GO:0051539]; metal ion binding [GO:0046872]; N6-isopentenyladenosine methylthiotransferase activity [GO:0035597]; tRNA methylation [GO:0030488]; tRNA methylthiolation [GO:0035600]	GO:0005829; GO:0030488; GO:0035597; GO:0035600; GO:0046872; GO:0051539
P32695	P32695	reviewed	DUSA_ECOLI	tRNA-dihydrouridine(20/20a) synthase (EC 1.3.1.-) (EC 1.3.1.91) (U20-specific dihydrouridine synthase) (U20-specific Dus) (tRNA-dihydrouridine synthase A)	dusA yjbN b4049 JW5950	345		cytosol [GO:0005829]	flavin adenine dinucleotide binding [GO:0050660]; FMN binding [GO:0010181]; tRNA binding [GO:0000049]; tRNA dihydrouridine synthase activity [GO:0017150]; tRNA-dihydrouridine20 synthase activity [GO:0102264]	cytosol [GO:0005829]; flavin adenine dinucleotide binding [GO:0050660]; FMN binding [GO:0010181]; tRNA binding [GO:0000049]; tRNA dihydrouridine synthase activity [GO:0017150]; tRNA-dihydrouridine20 synthase activity [GO:0102264]	GO:0000049; GO:0005829; GO:0010181; GO:0017150; GO:0050660; GO:0102264
P0AGJ9	P0AGJ9	reviewed	SYY_ECOLI	Tyrosine--tRNA ligase (EC 6.1.1.1) (Tyrosyl-tRNA synthetase) (TyrRS)	tyrS b1637 JW1629	424	tRNA aminoacylation [GO:0043039]; tyrosyl-tRNA aminoacylation [GO:0006437]	cytosol [GO:0005829]; membrane [GO:0016020]	ATP binding [GO:0005524]; RNA binding [GO:0003723]; tyrosine-tRNA ligase activity [GO:0004831]	cytosol [GO:0005829]; membrane [GO:0016020]; ATP binding [GO:0005524]; RNA binding [GO:0003723]; tyrosine-tRNA ligase activity [GO:0004831]; tRNA aminoacylation [GO:0043039]; tyrosyl-tRNA aminoacylation [GO:0006437]	GO:0003723; GO:0004831; GO:0005524; GO:0005829; GO:0006437; GO:0016020; GO:0043039
P22326	P22326	reviewed	SYY1_BACSU	Tyrosine--tRNA ligase 1 (EC 6.1.1.1) (Tyrosyl-tRNA synthetase 1) (TyrRS 1)	tyrS1 BSU29670	422	tRNA aminoacylation [GO:0043039]; tyrosyl-tRNA aminoacylation [GO:0006437]	cytosol [GO:0005829]	ATP binding [GO:0005524]; RNA binding [GO:0003723]; tyrosine-tRNA ligase activity [GO:0004831]	cytosol [GO:0005829]; ATP binding [GO:0005524]; RNA binding [GO:0003723]; tyrosine-tRNA ligase activity [GO:0004831]; tRNA aminoacylation [GO:0043039]; tyrosyl-tRNA aminoacylation [GO:0006437]	GO:0003723; GO:0004831; GO:0005524; GO:0005829; GO:0006437; GO:0043039
P65932	P65932	reviewed	PYRH_NEIMB	Uridylate kinase (UK) (EC 2.7.4.22) (Uridine monophosphate kinase) (UMP kinase) (UMPK)	pyrH NMB2103	239	'de novo' CTP biosynthetic process [GO:0044210]; phosphorylation [GO:0016310]; UDP biosynthetic process [GO:0006225]	cytosol [GO:0005829]	ATP binding [GO:0005524]; UMP kinase activity [GO:0033862]	cytosol [GO:0005829]; ATP binding [GO:0005524]; UMP kinase activity [GO:0033862]; 'de novo' CTP biosynthetic process [GO:0044210]; phosphorylation [GO:0016310]; UDP biosynthetic process [GO:0006225]	GO:0005524; GO:0005829; GO:0006225; GO:0016310; GO:0033862; GO:0044210
P59009	P59009	reviewed	PYRH_XANCP	Uridylate kinase (UK) (EC 2.7.4.22) (Uridine monophosphate kinase) (UMP kinase) (UMPK)	pyrH XCC1371	240	'de novo' CTP biosynthetic process [GO:0044210]; phosphorylation [GO:0016310]; UDP biosynthetic process [GO:0006225]	cytosol [GO:0005829]	ATP binding [GO:0005524]; UMP kinase activity [GO:0033862]	cytosol [GO:0005829]; ATP binding [GO:0005524]; UMP kinase activity [GO:0033862]; 'de novo' CTP biosynthetic process [GO:0044210]; phosphorylation [GO:0016310]; UDP biosynthetic process [GO:0006225]	GO:0005524; GO:0005829; GO:0006225; GO:0016310; GO:0033862; GO:0044210
P0A7E9	P0A7E9	reviewed	PYRH_ECOLI	Uridylate kinase (UK) (EC 2.7.4.22) (Uridine monophosphate kinase) (UMP kinase) (UMPK)	pyrH smbA b0171 JW0166	241	'de novo' CTP biosynthetic process [GO:0044210]; phosphorylation [GO:0016310]; pyrimidine nucleotide biosynthetic process [GO:0006221]; UDP biosynthetic process [GO:0006225]	cytosol [GO:0005829]	ATP binding [GO:0005524]; identical protein binding [GO:0042802]; UMP kinase activity [GO:0033862]	cytosol [GO:0005829]; ATP binding [GO:0005524]; identical protein binding [GO:0042802]; UMP kinase activity [GO:0033862]; 'de novo' CTP biosynthetic process [GO:0044210]; phosphorylation [GO:0016310]; pyrimidine nucleotide biosynthetic process [GO:0006221]; UDP biosynthetic process [GO:0006225]	GO:0005524; GO:0005829; GO:0006221; GO:0006225; GO:0016310; GO:0033862; GO:0042802; GO:0044210
Q831V1	Q831V1	reviewed	PYRH_ENTFA	Uridylate kinase (UK) (EC 2.7.4.22) (Uridine monophosphate kinase) (UMP kinase) (UMPK)	pyrH EF_2396	240	'de novo' CTP biosynthetic process [GO:0044210]; phosphorylation [GO:0016310]	cytoplasm [GO:0005737]	ATP binding [GO:0005524]; UMP kinase activity [GO:0033862]	cytoplasm [GO:0005737]; ATP binding [GO:0005524]; UMP kinase activity [GO:0033862]; 'de novo' CTP biosynthetic process [GO:0044210]; phosphorylation [GO:0016310]	GO:0005524; GO:0005737; GO:0016310; GO:0033862; GO:0044210
Q05852	Q05852	reviewed	GTAB_BACSU	UTP--glucose-1-phosphate uridylyltransferase (EC 2.7.7.9) (Alpha-D-glucosyl-1-phosphate uridylyltransferase) (General stress protein 33) (GSP33) (UDP-glucose pyrophosphorylase) (UDPGP) (UGPase) (Uridine diphosphoglucose pyrophosphorylase)	gtaB BSU35670	292	enterobacterial common antigen biosynthetic process [GO:0009246]; UDP-glucose metabolic process [GO:0006011]	membrane raft [GO:0045121]; plasma membrane [GO:0005886]	UTP:glucose-1-phosphate uridylyltransferase activity [GO:0003983]	membrane raft [GO:0045121]; plasma membrane [GO:0005886]; UTP:glucose-1-phosphate uridylyltransferase activity [GO:0003983]; enterobacterial common antigen biosynthetic process [GO:0009246]; UDP-glucose metabolic process [GO:0006011]	GO:0003983; GO:0005886; GO:0006011; GO:0009246; GO:0045121
