# Supplementary material for: From genome to evolution: investigating type II methylotrophs using a pangenomic analysis
Source: mSystems. 2024 May 2;9(6):e00248-24. doi: 10.1128/msystems.00248-24 (PMC11237726; doi:10.1128/msystems.00248-24)
Supplement: Table S3 — Categorizing the 256 exact core genes into 31 distinct categories with their annotation, number of organisms, and number of sequences. [file msystems.00248-24-s0008.xlsx]

## Sheet: Sheet1
Gene	Non-unique Gene name	Annotation		No. isolates	No. sequences	Avg sequences per isolate
ABC Transporters
Methylobacterium_longum_CDS_1294	persistent	ATM1-type heavy metal exporter		75	75	1
Methyloceanibacter_sp._wino2_CDS_1202	persistent	Inner membrane ABC transporter permease protein YejB		75	75	1
Methylobacterium_gregans_CDS_0061	persistent	Inner membrane ABC transporter permease protein YejE		75	76	1.01
Amino acid synthesis
Methylobacterium_nodulans_CDS_2246	persistent	3-isopropylmalate dehydratase large subunit		75	108	1.44
Methylobacterium_organophilum_CDS_2114	persistent	3-isopropylmalate dehydratase small subunit 1		75	85	1.13
Methylobacterium_nodulans_CDS_2244	persistent	3-isopropylmalate dehydrogenase		75	80	1.07
Methylocella_tundrae_CDS_0947	persistent	Acetylglutamate kinase		75	77	1.03
Methylocystis_bryophila_CDS_3932	persistent	Adenosylhomocysteinase		75	76	1.01
Methylocella_tundrae_CDS_2703	persistent	Argininosuccinate lyase		75	75	1
Methylocystis_bryophila_CDS_3774	persistent	Argininosuccinate synthase		75	76	1.01
Methylopila_sp._Yamaguchi_CDS_0911	persistent	Aspartate-semialdehyde dehydrogenase 2		75	76	1.01
Methylobacterium_nodulans_CDS_4856	persistent	ATP phosphoribosyltransferase		75	75	1
Methylobacterium_persicinum_CDS_0965	persistent	Cystathionine beta-lyase MetC		75	75	1
Methylobacterium_dankookense_CDS_1095	persistent	Histidinol-phosphate aminotransferase		75	76	1.01
Methylobacterium_longum_CDS_0625	persistent	Indole-3-glycerol phosphate synthase		75	80	1.07
Methyloceanibacter_marginalis_CDS_1989	persistent	Ketol-acid reductoisomerase (NADP(+))		75	76	1.01
Methylobacterium_goesingense_CDS_4050	persistent	Ornithine carbamoyltransferase%2C anabolic		75	76	1.01
Methylobacterium_persicinum_CDS_4025	persistent	Phosphoribosyl-AMP cyclohydrolase		75	79	1.05
Methylobacterium_aquaticum_CDS_6411	persistent	Succinylornithine transaminase/acetylornithine aminotransferase		75	76	1.01
ATP biosynthesis
Methylobrevis_pamukkalensis_CDS_0019	persistent	ATP synthase gamma chain		75	75	1
Methylocapsa_palsarum_CDS_2241	persistent	ATP synthase subunit a		75	75	1
Methylocystis_heyeri_CDS_3730	persistent	ATP synthase subunit alpha		75	75	1
Methylocapsa_acidiphila_CDS_1571	persistent	ATP synthase subunit beta		75	84	1.12
Methylovirgula_ligni_CDS_0143	persistent	ATP synthase subunit c		75	75	1
Carbohydrate metabolism
Methylobacterium_adhaesivum_CDS_3838	persistent	2%2C3-bisphosphoglycerate-dependent phosphoglycerate mutase		75	105	1.4
Methyloceanibacter_superfactus_CDS_0535	persistent	Glyceraldehyde-3-phosphate dehydrogenase 1		75	77	1.03
Methylobacterium_soli_CDS_4705	persistent	Phosphoenolpyruvate-dependent phosphotransferase system		75	75	1
Methylobacterium_organophilum_CDS_0483	persistent	PTS system mannose-specific EIIAB component		75	75	1
Methylocystis_rosea_CDS_2385	persistent	Pyruvate%2C phosphate dikinase		75	79	1.05
Methyloceanibacter_caenitepidi_CDS_0297	persistent	Ribokinase		75	75	1
Methylocystis_hirsuta_CDS_3075	persistent	UTP--glucose-1-phosphate uridylyltransferase		75	75	1
Cell division
Methylobacterium_jeotgali_CDS_3985	persistent	Cell division ATP-binding protein FtsE		75	75	1
Methylovirgula_ligni_CDS_0980	persistent	Chromosome partitioning protein ParA		75	75	1
Signal transduction
Methyloceanibacter_methanicus_CDS_0101	persistent	Protein phosphotransferase ChpT		75	75	1
Methylobacterium_isbiliense_CDS_4565	persistent	Sensory histidine kinase/phosphatase NtrB		75	75	1
Methylocella_silvestris_CDS_3076	persistent	GTP pyrophosphokinase rsh		75	76	1.01
Methylobacterium_nonmethylotrophicum_CDS_2584	persistent	Response regulator receiver protein CpdR		75	75	1
Citric acid cycle
Methylocapsa_aurea_CDS_2172	persistent	Acetyl-coenzyme A carboxylase carboxyl transferase subunit alpha		75	77	1.03
Methylocystis_hirsuta_CDS_0296	persistent	Acetyl-coenzyme A synthetase		75	77	1.03
Methyloceanibacter_superfactus_CDS_0513	persistent	Citrate synthase		75	77	1.03
Methylobacterium_nodulans_CDS_4741	persistent	Isocitrate dehydrogenase [NADP]		75	75	1
Methyloceanibacter_methanicus_CDS_0826	persistent	Malate dehydrogenase		75	75	1
Methylocystis_parvus_CDS_2887	persistent	Succinate dehydrogenase iron-sulfur subunit		75	76	1.01
Methylopila_sp._Yamaguchi_CDS_4069	persistent	Succinate--CoA ligase [ADP-forming] subunit alpha		75	153	2.04
Methylocapsa_acidiphila_CDS_3321	persistent	Succinate--CoA ligase [ADP-forming] subunit beta		75	154	2.05
Vitamin biosynthesis
Methylobacterium_tarhaniae_CDS_0677	persistent	Aerobic cobaltochelatase subunit CobS		75	75	1
Methylocystis_hirsuta_CDS_3354	persistent	Aerobic cobaltochelatase subunit CobT		75	76	1.01
Methylocystis_heyeri_CDS_1180	persistent	Precorrin-4 C(11)-methyltransferase		75	76	1.01
Methylovirgula_sp._4M-Z18_CDS_4364	persistent	Pyridoxal phosphate homeostasis protein		75	75	1
Methylobacterium_frigidaeris_CDS_5479	persistent	Pyridoxine/pyridoxamine 5'-phosphate oxidase		75	77	1.03
Methylobacterium_fujisawaense_CDS_2122	persistent	2-succinyl-6-hydroxy-2%2C4-cyclohexadiene-1-carboxylate synthase		75	75	1
Methylobacterium_durans_CDS_0263	persistent	Coenzyme A biosynthesis bifunctional protein CoaBC		75	78	1.04
Coenzyme biosynthesis
Methylobacterium_hispanicum_CDS_0341	persistent	4-hydroxybenzoate octaprenyltransferase		75	75	1
Methylocystis_bryophila_CDS_0679	persistent	nicotinate-nucleotide adenylyltransferase		75	75	1
Methylocella_silvestris_CDS_2495	persistent	Bifunctional NAD(P)H-hydrate repair enzyme Nnr		75	78	1.04
Phosphate Metabolism
Methylocystis_bryophila_CDS_0133	persistent	Polyphosphate kinase		75	82	1.09
Methylovirgula_sp._4M-Z18_CDS_3747	persistent	Inorganic pyrophosphatase		75	81	1.08
Methyloceanibacter_marginalis_CDS_0438	persistent	PhoH-like protein		75	75	1
Methyloceanibacter_marginalis_CDS_0312	persistent	Phosphate acyltransferase		75	75	1
Methylopila_sp._Yamaguchi_CDS_1674	persistent	P-loop guanosine triphosphatase YjiA		75	75	1
Methylobacterium_nonmethylotrophicum_CDS_6543	persistent	Uridylate kinase		75	76	1.01
DNA Repair
Methylobrevis_albus_CDS_1031	persistent	Tyrosine recombinase XerD		75	75	1
Methyloceanibacter_marginalis_CDS_3368	persistent	DNA repair protein RecN		75	77	1.03
Methylobacterium_symbioticum_CDS_5277	persistent	Endonuclease III		75	86	1.15
Methylobacterium_gossipiicola_CDS_3803	persistent	Exodeoxyribonuclease 7 small subunit		75	75	1
Methyloceanibacter_marginalis_CDS_0330	persistent	Exodeoxyribonuclease III		75	75	1
Methyloceanibacter_sp._wino2_CDS_1266	persistent	Formamidopyrimidine-DNA glycosylase		75	76	1.01
Methyloceanibacter_caenitepidi_CDS_1636	persistent	Protein RecA		75	76	1.01
Methylobacterium_haplocladii_CDS_1873	persistent	Recombination protein RecR		75	75	1
Methylobacterium_dankookense_CDS_0575	persistent	UvrABC system protein A		75	75	1
Methylovirgula_sp._4M-Z18_CDS_1649	persistent	UvrABC system protein B		75	78	1.04
Methylopila_sp._Yamaguchi_CDS_3818	persistent	UvrABC system protein C		75	77	1.03
Methylocapsa_sp._S129_CDS_3208	persistent	Signal peptidase I		75	76	1.01
DNA Replication
Methylobacterium_marchantiae_CDS_1008	persistent	Beta sliding clamp		75	77	1.03
Methylovirgula_ligni_CDS_0317	persistent	DNA gyrase subunit B		75	78	1.04
Methylobrevis_albus_CDS_0465	persistent	DNA helicase II		75	81	1.08
Methylopila_sp._Yamaguchi_CDS_2589	persistent	DNA topoisomerase 1		75	75	1
Methylocystis_parvus_CDS_2316	persistent	DNA topoisomerase 4 subunit A		75	76	1.01
Methylobrevis_albus_CDS_1815	persistent	Primosomal protein N'		75	77	1.03
Methyloceanibacter_superfactus_CDS_0125	persistent	Replication-associated recombination protein A		75	77	1.03
Methyloceanibacter_caenitepidi_CDS_2815	persistent	Replicative DNA helicase		75	76	1.01
DNA Transcription
Methylocapsa_sp._S129_CDS_3157	persistent	Integration host factor subunit alpha		75	92	1.23
Methylobacterium_crusticola_CDS_5166	persistent	Integration host factor subunit beta		75	90	1.2
Methylocapsa_acidiphila_CDS_1457	persistent	Thioredoxin C-1		75	79	1.05
Methylobacterium_nonmethylotrophicum_CDS_5744	persistent	Thioredoxin reductase		75	86	1.15
Methylobacterium_haplocladii_CDS_0224	persistent	Histone deacetylase-like amidohydrolase		75	106	1.41
Methylovirgula_sp._4M-Z18_CDS_1022	persistent	DNA-directed RNA polymerase subunit beta		75	76	1.01
Methyloferula_stellata_CDS_2343	persistent	DNA-directed RNA polymerase subunit beta'		75	77	1.03
Methylobacterium_brachythecii_CDS_2564	persistent	DNA-directed RNA polymerase subunit omega		75	76	1.01
Methylocella_silvestris_CDS_3398	persistent	RNA polymerase sigma factor RpoD		75	76	1.01
Methylobacterium_radiotolerans_CDS_0526	persistent	Transcription elongation factor GreA		75	75	1
Methylobacterium_longum_CDS_3923	persistent	Transcription termination/antitermination protein NusG		75	75	1
Methylobacterium_oryzihabitans_CDS_1143	persistent	Transcriptional regulatory protein BaeR		75	75	1
Methyloceanibacter_marginalis_CDS_1239	persistent	Transcriptional regulatory protein PhoP		75	148	1.97
Methylobacterium_variabile_CDS_0901	persistent	Transcriptional regulatory protein ros		75	99	1.32
Electron Transfer
Methyloceanibacter_stevinii_CDS_1602	persistent	Ferredoxin-2		75	92	1.23
Methylobacterium_brachythecii_CDS_4295	persistent	Ferredoxin-6		75	75	1
Methylobacterium_haplocladii_CDS_0704	persistent	Quinone oxidoreductase 1		75	76	1.01
Methylobacterium_goesingense_CDS_1529	persistent	NAD(P)H-quinone oxidoreductase subunit 3		75	76	1.01
Methylobacterium_crusticola_CDS_3169	persistent	NADH-quinone oxidoreductase chain 5		75	75	1
Methylobacterium_crusticola_CDS_3168	persistent	NADH-quinone oxidoreductase subunit B		75	77	1.03
Methyloceanibacter_caenitepidi_CDS_1999	persistent	NADH-quinone oxidoreductase subunit D		75	84	1.12
Methylocystis_silviterrae_CDS_2204	persistent	NADH-quinone oxidoreductase subunit H		75	75	1
Methylocapsa_sp._S129_CDS_5787	persistent	NADH-quinone oxidoreductase subunit I		75	75	1
Methylobacterium_phyllosphaerae_CDS_4079	persistent	NADH-quinone oxidoreductase subunit J		75	76	1.01
Methylocystis_bryophila_CDS_0726	persistent	NADH-quinone oxidoreductase subunit K		75	75	1
Methylobacterium_cerastii_CDS_0896	persistent	NADH-quinone oxidoreductase subunit N		75	75	1
Fatty Acid biosynthesis
Methylovirgula_sp._HY1_CDS_2810	persistent	3-hydroxydecanoyl-[acyl-carrier-protein] dehydratase		75	75	1
Methylocapsa_aurea_CDS_1830	persistent	3-oxoacyl-[acyl-carrier-protein] reductase FabG		75	75	1
Methylobacterium_nodulans_CDS_2755	persistent	Acyl carrier protein AcpP		75	75	1
Methylocapsa_sp._S129_CDS_3918	persistent	Acyl-CoA thioesterase 2		75	75	1
Methylobacterium_jeotgali_CDS_2037	persistent	Enoyl-[acyl-carrier-protein] reductase [NADH] FabI		75	149	1.99
Methylocystis_parvus_CDS_1174	persistent	Malonyl CoA-acyl carrier protein transacylase		75	75	1
Stress Response
Methylovirgula_sp._4M-Z18_CDS_0213	persistent	Glutathione amide reductase		75	75	1
Methylocapsa_acidiphila_CDS_2364	persistent	Glutathione synthetase		75	76	1.01
Methylobacterium_trifolii_CDS_2908	persistent	Lactoylglutathione lyase		75	75	1
Methylovirgula_sp._4M-Z18_CDS_3736	persistent	33 kDa chaperonin		75	75	1
Methylovirgula_sp._4M-Z18_CDS_1733	persistent	60 kDa chaperonin 5		75	125	1.67
Methylobacterium_thuringiense_CDS_3955	persistent	ATP-dependent Clp protease ATP-binding subunit ClpA		75	76	1.01
Methylobacterium_persicinum_CDS_3741	persistent	ATP-dependent Clp protease ATP-binding subunit ClpX		75	75	1
Methylobacterium_dankookense_CDS_0952	persistent	ATP-dependent Clp protease proteolytic subunit		75	82	1.09
Methylopila_sp._Yamaguchi_CDS_2437	persistent	ATP-dependent protease ATPase subunit HslU		75	75	1
Methylobacterium_aerolatum_CDS_1383	persistent	ATP-dependent protease subunit HslV		75	75	1
Methylobacterium_terrae_CDS_0200	persistent	Superoxide dismutase [Mn]		75	75	1
Iron-sulfur
Methylobacterium_durans_CDS_1238	persistent	5-aminolevulinate synthase		75	137	1.83
Methyloceanibacter_methanicus_CDS_2140	persistent	Glutaredoxin 4		75	75	1
Methyloferula_stellata_CDS_2222	persistent	FeS cluster assembly protein SufB		75	84	1.12
Methylocystis_parvus_CDS_3048	persistent	Iron-binding protein IscA		75	75	1
Methylobrevis_pamukkalensis_CDS_3671	persistent	Iron-sulfur cluster insertion protein ErpA		75	75	1
Isoprenoid
Methylobacterium_tarhaniae_CDS_2237	persistent	4-hydroxy-3-methylbut-2-en-1-yl diphosphate synthase (flavodoxin)		75	75	1
Methyloceanibacter_methanicus_CDS_0701	persistent	4-hydroxy-3-methylbut-2-enyl diphosphate reductase		75	75	1
Methyloceanibacter_marginalis_CDS_3183	persistent	Octaprenyl diphosphate synthase		75	75	1
Methylobacterium_symbioticum_CDS_2626	persistent	1-deoxy-D-xylulose 5-phosphate reductoisomerase		75	75	1
Lysine Biosynthesis
Methylocapsa_aurea_CDS_2556	persistent	2%2C3%2C4%2C5-tetrahydropyridine-2%2C6-dicarboxylate N-succinyltransferase		75	75	1
Methylocystis_parvus_CDS_2301	persistent	4-hydroxy-tetrahydrodipicolinate synthase		75	76	1.01
Methylobacterium_crusticola_CDS_2271	persistent	Diaminopimelate decarboxylase		75	75	1
Methylobacterium_phyllostachyos_CDS_1437	persistent	Diaminopimelate epimerase		75	75	1
Methylobacterium_nodulans_CDS_4673	persistent	Succinyl-diaminopimelate desuccinylase		75	75	1
Nucleotide Metabolism
Methylobacterium_radiodurans_CDS_3499	persistent	Nucleoside triphosphate pyrophosphohydrolase		75	75	1
Methylocystis_hirsuta_CDS_1134	persistent	Phosphoribosylaminoimidazole-succinocarboxamide synthase		75	75	1
Methylobacterium_oxalidis_CDS_4671	persistent	Adenylosuccinate lyase		75	75	1
Methylobacterium_jeotgali_CDS_2957	persistent	Adenylosuccinate synthetase		75	77	1.03
Methylobrevis_pamukkalensis_CDS_2328	persistent	Amidophosphoribosyltransferase		75	75	1
Methylobacterium_currus_CDS_1303	persistent	Bifunctional purine biosynthesis protein PurH		75	75	1
Methylobrevis_pamukkalensis_CDS_0714	persistent	Cytidylate kinase		75	75	1
Methylocystis_rosea_CDS_0033	persistent	Dihydroorotase		75	78	1.04
Methylocapsa_sp._S129_CDS_4217	persistent	dITP/XTP pyrophosphatase		75	75	1
Methyloceanibacter_marginalis_CDS_3245	persistent	Inosine-5'-monophosphate dehydrogenase		75	76	1.01
Methylocystis_heyeri_CDS_3204	persistent	Phosphoribosylformylglycinamidine synthase subunit PurL		75	78	1.04
Methylobrevis_pamukkalensis_CDS_4026	persistent	Phosphoribosylformylglycinamidine synthase subunit PurQ		75	75	1
Methyloceanibacter_methanicus_CDS_1530	persistent	Ribose-phosphate pyrophosphokinase		75	77	1.03
Nitrogen metabolism
Methylobrevis_pamukkalensis_CDS_3937	persistent	Ammonia channel		75	79	1.05
Methylopila_sp._Yamaguchi_CDS_3260	persistent	DNA-binding transcriptional regulator NtrC		75	77	1.03
Methylocystis_heyeri_CDS_0859	persistent	DNA-binding transcriptional regulator NtrC		75	75	1
Methylopila_sp._Yamaguchi_CDS_1908	persistent	Ferredoxin-dependent glutamate synthase 1		75	77	1.03
Methylobacterium_nodulans_CDS_3339	persistent	Glutamine synthetase		75	81	1.08
Methylobacterium_organophilum_CDS_3830	persistent	Nitrogen regulatory protein		75	99	1.32
Methylobacterium_oxalidis_CDS_3001	persistent	Nitrogen regulatory protein P-II 2		75	164	2.19
Cell membrane
Methyloceanibacter_caenitepidi_CDS_1604	persistent	GDP-mannose-dependent alpha-mannosyltransferase		75	81	1.08
Methylobacterium_oxalidis_CDS_2316	persistent	Phosphoglucosamine mutase		75	77	1.03
Methylovirgula_ligni_CDS_0597	persistent	CDP-diacylglycerol--glycerol-3-phosphate 3-phosphatidyltransferase		75	75	1
Protein folding
Methyloceanibacter_superfactus_CDS_2081	persistent	Carboxy-terminal processing protease CtpB		75	76	1.01
Methylobacterium_trifolii_CDS_4062	persistent	Chaperone protein ClpB		75	78	1.04
Methylobacterium_terricola_CDS_4648	persistent	Chaperone protein DnaJ		75	75	1
Methylobacterium_oryzihabitans_CDS_2731	persistent	Chaperone protein DnaK		75	80	1.07
Methylopila_sp._Yamaguchi_CDS_3856	persistent	Protein GrpE		75	75	1
Protein synthesis
Methylobacterium_cerastii_CDS_0056	persistent	Arginine--tRNA ligase		75	77	1.03
Methylocapsa_sp._S129_CDS_3112	persistent	Aspartate--tRNA(Asp/Asn) ligase		75	75	1
Methylocapsa_aurea_CDS_1820	persistent	Aspartyl/glutamyl-tRNA(Asn/Gln) amidotransferase subunit B		75	75	1
Methylocapsa_sp._S129_CDS_3550	persistent	Cysteine--tRNA ligase		75	75	1
Methylobacterium_pseudosasicola_CDS_1382	persistent	Elongation factor 4		75	75	1
Methylovirgula_sp._HY1_CDS_0430	persistent	Elongation factor Ts		75	75	1
Methylobrevis_pamukkalensis_CDS_3682	persistent	Energy-dependent translational throttle protein EttA		75	77	1.03
Methylobacterium_terricola_CDS_0925	persistent	Glutamyl-tRNA(Gln) amidotransferase subunit A		75	76	1.01
Methylobacterium_tardum_CDS_2810	persistent	Glutamyl-tRNA(Gln) amidotransferase subunit C		75	75	1
Methylobacterium_gnaphalii_CDS_0484	persistent	GTP-binding protein TypA/BipA		75	75	1
Methylobacterium_haplocladii_CDS_1310	persistent	Leucine--tRNA ligase		75	76	1.01
Methylocapsa_sp._S129_CDS_1207	persistent	Leucyl/phenylalanyl-tRNA--protein transferase		75	75	1
Methylobrevis_albus_CDS_3048	persistent	Peptidyl-tRNA hydrolase		75	75	1
Methylobacterium_thuringiense_CDS_2777	persistent	Phosphoribosylamine--glycine ligase		75	77	1.03
Methylobacterium_isbiliense_CDS_3886	persistent	Ribosome-recycling factor		75	75	1
Ribosome metabolism
Methylopila_sp._Yamaguchi_CDS_1738	persistent	Ribosomal RNA large subunit methyltransferase E		75	75	1
Methylocapsa_palsarum_CDS_0534	persistent	Ribosome-binding factor A		75	75	1
Methyloferula_stellata_CDS_2389	persistent	GTPase Der		75	75	1
Methylobacterium_ajmalii_CDS_0620	persistent	GTPase Era		75	75	1
Methylocystis_heyeri_CDS_2420	persistent	GTPase Obg/CgtA		75	75	1
Methyloceanibacter_sp._wino2_CDS_1343	persistent	30S ribosomal protein S1		75	77	1.03
Methylovirgula_ligni_CDS_3072	persistent	30S ribosomal protein S11		75	75	1
Methylobacterium_terricola_CDS_4989	persistent	30S ribosomal protein S12		75	75	1
Methyloferula_stellata_CDS_3042	persistent	30S ribosomal protein S2		75	75	1
Methylovirgula_ligni_CDS_0096	persistent	30S ribosomal protein S4		75	75	1
Methylobacterium_gossipiicola_CDS_3860	persistent	30S ribosomal protein S7		75	75	1
Methylovirgula_sp._4M-Z18_CDS_1029	persistent	50S ribosomal protein L1		75	75	1
Methylobacterium_terricola_CDS_4993	persistent	50S ribosomal protein L10		75	75	1
Methylobacterium_cerastii_CDS_1626	persistent	50S ribosomal protein L11		75	75	1
Methylobacterium_crusticola_CDS_0852	persistent	50S ribosomal protein L27		75	75	1
Methylobrevis_pamukkalensis_CDS_2776	persistent	50S ribosomal protein L28		75	75	1
Methylobacterium_jeotgali_CDS_4118	persistent	50S ribosomal protein L31		75	75	1
Methylobacterium_longum_CDS_2500	persistent	50S ribosomal protein L33		75	75	1
Methylobacterium_adhaesivum_CDS_1543	persistent	50S ribosomal protein L35		75	75	1
RNA metabolism
Methylobacterium_currus_CDS_4533	persistent	Ribonuclease R		75	77	1.03
Methylobacterium_longum_CDS_0704	persistent	Ribonuclease D		75	76	1.01
Methylobrevis_albus_CDS_1878	persistent	16S/23S rRNA (cytidine-2'-O)-methyltransferase TlyA		75	75	1
Methylovirgula_ligni_CDS_0677	persistent	RNA polymerase sigma factor RpoH		75	83	1.11
Methylopila_sp._Yamaguchi_CDS_0213	persistent	RNA pyrophosphohydrolase		75	78	1.04
Methylovirgula_sp._4M-Z18_CDS_4376	persistent	tRNA modification GTPase MnmE		75	75	1
Translation
Methylovirgula_sp._4M-Z18_CDS_2353	persistent	Peptide deformylase		75	75	1
Methylobacterium_oryzihabitans_CDS_3375	persistent	Translation initiation factor IF-1		75	75	1
Methylovirgula_sp._4M-Z18_CDS_4254	persistent	Translation initiation factor IF-2		75	79	1.05
Methylocystis_rosea_CDS_2978	persistent	Translation initiation factor IF-3		75	75	1
tRNA processing/modification
Methylocapsa_aurea_CDS_1299	persistent	tRNA-2-methylthio-N(6)-dimethylallyladenosine synthase		75	75	1
Methylocystis_silviterrae_CDS_0837	persistent	Tyrosine--tRNA ligase		75	76	1.01
Methylobacterium_bullatum_CDS_1906	persistent	tRNA-dihydrouridine(20/20a) synthase		75	75	1
Methylobacterium_adhaesivum_CDS_2872	persistent	Ribonuclease PH		75	75	1
Methylobacterium_indicum_CDS_0473	persistent	tRNA pseudouridine synthase B		75	76	1.01
Hypothetical proteins
Methyloceanibacter_caenitepidi_CDS_2654	persistent	hypothetical protein		75	138	1.84
Methylobacterium_brachiatum_CDS_0501	persistent	hypothetical protein		75	93	1.24
Methylobacterium_phyllostachyos_CDS_4295	persistent	hypothetical protein		75	79	1.05
Methylocella_tundrae_CDS_3415	persistent	hypothetical protein		75	77	1.03
Methylocystis_hirsuta_CDS_2285	persistent	hypothetical protein		75	76	1.01
Methylovirgula_ligni_CDS_0514	persistent	hypothetical protein		75	76	1.01
Methyloceanibacter_superfactus_CDS_2697	persistent	hypothetical protein		75	76	1.01
Methylovirgula_sp._HY1_CDS_2003	persistent	hypothetical protein		75	76	1.01
Methylobacterium_adhaesivum_CDS_1753	persistent	hypothetical protein		75	75	1
Methylovirgula_sp._4M-Z18_CDS_4185	persistent	hypothetical protein		75	75	1
Methylobacterium_terrae_CDS_3436	persistent	hypothetical protein		75	75	1
Methylosinus_trichosporium_OB3b_CDS_4175	persistent	hypothetical protein		75	75	1
Methylobacterium_hispanicum_CDS_1415	persistent	hypothetical protein		75	75	1
Methylocystis_hirsuta_CDS_2870	persistent	hypothetical protein		75	75	1
Methylopila_sp._Yamaguchi_CDS_1376	persistent	hypothetical protein		75	75	1
Methyloceanibacter_marginalis_CDS_2229	persistent	hypothetical protein		75	75	1
Methylocystis_parvus_CDS_0309	persistent	hypothetical protein		75	75	1
Methyloceanibacter_methanicus_CDS_0298	persistent	hypothetical protein		75	75	1
Methylobacterium_brachythecii_CDS_2235	persistent	hypothetical protein		75	75	1
Methylobacterium_bullatum_CDS_2120	persistent	hypothetical protein		75	75	1
Methylobrevis_albus_CDS_1240	persistent	hypothetical protein		75	75	1
Methylocystis_parvus_CDS_1055	persistent	hypothetical protein		75	75	1
Methylobacterium_oxalidis_CDS_2397	persistent	hypothetical protein		75	75	1
Methylocapsa_sp._S129_CDS_5161	persistent	hypothetical protein		75	75	1
Putative protein
Methylovirgula_sp._4M-Z18_CDS_2957	persistent	putative ABC transporter ATP-binding protein		75	77	1.03
Methylobacterium_nonmethylotrophicum_CDS_1899	persistent	putative adenylyltransferase/sulfurtransferase MoeZ		75	75	1
Methylobacterium_dankookense_CDS_0399	persistent	putative FAD-linked oxidoreductase		75	95	1.27
Methylobrevis_albus_CDS_1974	persistent	putative FAD-linked oxidoreductase		75	77	1.03
Methyloceanibacter_caenitepidi_CDS_2103	persistent	putative oxidoreductase YciK		75	75	1
Methylovirgula_sp._HY1_CDS_2799	persistent	putative protein		75	76	1.01
Methylopila_sp._Yamaguchi_CDS_4045	persistent	putative protein RP812		75	75	1
Methylobacterium_brachythecii_CDS_0139	persistent	putative transcriptional regulatory protein		75	75	1
Methylobrevis_albus_CDS_1949	persistent	putative zinc protease		75	75	1
Others
Methylocella_silvestris_CDS_1296	persistent	2-methoxy-6-polyprenyl-1%2C4-benzoquinol methylase%2C mitochondrial		75	75	1
Methylobacterium_gossipiicola_CDS_1068	persistent	Ribulose-phosphate 3-epimerase		75	83	1.11
Methylocapsa_palsarum_CDS_0987	persistent	Ribonuclease 3		75	75	1
Methylopila_sp._Yamaguchi_CDS_2438	persistent	Photosynthetic apparatus regulatory protein RegA		75	75	1
Methylobacterium_indicum_CDS_4226	persistent	Ribose-5-phosphate isomerase A		75	75	1
Methylobacterium_nonmethylotrophicum_CDS_0081	persistent	Cyclic pyranopterin monophosphate synthase		75	75	1
Methylobacterium_brachythecii_CDS_0584	persistent	Glycerate dehydrogenase		75	75	1
Methylovirgula_sp._HY1_CDS_0068	persistent	Phosphoglycerate kinase		75	77	1.03
