# Supplementary material for: From genome to evolution: investigating type II methylotrophs using a pangenomic analysis
Source: mSystems. 2024 May 2;9(6):e00248-24. doi: 10.1128/msystems.00248-24 (PMC11237726; doi:10.1128/msystems.00248-24)
Supplement: Table S4 — A comprehensive overview of the detailed FASTA sequence, and corresponding scores associated with the annotation of the hypothetical proteins. [file msystems.00248-24-s0009.xlsx]

## Sheet: Sheet1
gene_id	Prokka family_id	Gene name 2	Sequence	Motif	Prosite ID	PROSITE Description	NCBI-CDD ID:	NCBI Description	Score/e-value
Methylobacterium_jeotgali_CDS_4118	BDGNJIEL_03193	hypothetical protein	MAKNAAAKAKGTEHPDYHFIKVVMTDGSEYKTRSTYGKEGDTLNLDIDPLTHPAWTGGEQKMLDRGGRVSRFNSRFGNLPFGRK	DIDPLTHPAWTGGEQKMLDRGGR	PS01143	Ribosomal protein L31 signature.	179057	rpmE, 50S ribosomal protein L31	128/1E-39
Methyloceanibacter_caenitepidi_CDS_2654	OCCDOKGL_01097	hypothetical protein	MTFEICPETPADIPAINALSATAFGPGRFARSAYRVREGVAPVSELSLTARHDGRIVGGVRFTAIRVGEQDGGLLLGPLVVDPSLAGKGCGKALLEEGLKRSRAAGFGFVLLVGDMPYYGRFGFKPSAYGAITLPGPVDPARLLGVELVEGALEGVAGQVRAYAA	FEICPETPADIPAINALSATAFGPGRFARSAYRVREGVAPVSELSLTARHDGRIVGGVRFTAIRVGEQDGGLLLGPLVVDPSLAGKGCGKALLEEGLKRSRAAGFGFVLLVGDMPYYGRFGFKPSAYGAITLPGPVDPARLLG	PS51186	Gcn5-related N-acetyltransferase (GNAT) domain profile	225695	yhbS, Predicted N-acetyltransferase YhbS [General function prediction only]	149/ 3e-45
Methylobacterium_phyllostachyos_CDS_4295	IBIADLBL_03836	hypothetical protein	MTGPDTTNTTANANTHRDSGAAVPVIPGPLRPQDQLVTIYGGSGFLGRHVVRALAKRGYRIRVAVRRPDLALFLQPLGQVNQIVAVQANLRYPDSVNRAAERADVLINLVGILQETGSQSFARLQVDGAETIARAAARQGARMIHVSAIGADPASPSLYARTKAEGEAKVFAACPDAVVLRPSLIFGPGDGFFNRFAGLARALPVLPLAGGQSRFQPAFVGDVAEAIARAVDGTIPGGKVYELGGPEVGTLEHFVRYMLKTIRRKRVVVDLPLPAAKLQARLLEIADTLTFGLLPDTLKLTRDQVILLQNDNIVSEAAKAEGRTFEGMGIIPTAAEAVVPGYLWTYRKAGQFATERDLEHLSEVPDTMAPRTLASSSQHRPQTASGPAIGADAGSSPGA…	VTIYGGSGFLGRHVVRALAKRGYRIRVAVRRPDLALFLQPLGQVNQIVAVQANLRYPDSVNRAAERADVLINLVGILQETGSQSFARLQVDGAETIARAAARQGARMIHVSAIGADPASPSLYARTKAEGEAKVFAACPDAVVLRPSLIFGPGDGFFNRFAGLARALPVLPLAGGQSRFQPAFVGDVAEAIARAVDGTIPGGKVYELGGPEVGTLEHFVRYMLKTIRRKRVVVDLPLPAAKLQARLLEIADTLTFGLLPDTLKLTRDQVILLQNDN	NA	NA	187579	NADH dehydrogenase (ubiquinone) 1 alpha subcomplex, subunit 9, 39 kDa, (NDUFA9) -like, atypical (a) SDRs. This subgroup of extended SDR-like proteins are atypical SDRs. They have a glycine-rich NAD(P)-binding motif similar to the typical SDRs, GXXGXXG, and have the YXXXK active site motif (though not the other residues of the SDR tetrad). Members identified include NDUFA9 (mitochondrial) and puta…	290 /4e-95
				LVTIYGGSGFLGRHVVRALAKRGYRIRVAVRRPDLALFLQPLGQVNQIVAVQANLRYPDSVNRAAERADVLINLVGILQETGSQSFARLQVDGAETIARAAARQGARMIHVSAIGADPASPSLYARTKAEGEAKVFAACPDAVVLRPSLIFGPGDGFFNRFAGLARALPVLPLAGGQSRFQPAFVGDVAEAIARAVDGTIPGGKVYELGGPEVGTLEHFVRYMLKTIRRKRVVVDLPLPAAKLQARLLE	NA	NA	223774	COG0702, YbjT, Uncharacterized conserved protein YbjT, contains NAD(P)-binding and DUF2867 domains [General function prediction only]	135 / 4e-36
Methylocella_tundrae_CDS_3415	GPHCPLJI_02125	hypothetical protein	VNIAAGVSSASGLRRGGLAPTLAAMFESLFQSFEDQADASQTSARVAALRAQLRRLGLDGFIVPRADRHQNEYVDSSEERLAWLSGFTGSAGLAVVLRDRAAVFVDGRYTLAVMDQVDLSVFEPVALAKATPSAWLEENLRRGSRIGYDPWLHTPGQVERFAKAVEAAGGALIPVERNPIDVIWANRPAPPLGKITLHARKHAGETAARKLARVAAVLAGNDLLVVSDPHSVAWVFNIRGQDVSHTPLPLAHALIFKTGKPRLYVDARKLGEKLRGTLSQLADLKEPRHLEHDLEELGRKGKKVLFDAATAPSRLVGIVKAAGGVCDIGSDPIALMKARKNAAEIAGARAAHIRDGVAFVRFLHWFAQNAPAGKLTEIDAAQALETFRRETGKLKDVSF…	GARAAHIRDGVAFVRFLHWFAQNAPAGKLTEIDAAQALETFRRETGKLKDVSFPSIAAAGANAAIPHYRVTIKT NARIRNGIFLIDSGGQYEDGTTDITRTLAVGRPTAKMRDRFTRVLKGHIAIARAVFPKGTSGAQIDALARLPLWRAGLDFDHGTGHGVGSYLSVHEGPQRISKLGSTPLEPGMILSDEPGYYSAGHWGIRIENLVVVEP	NA	NA	238518	cd01085, APP, X-Prolyl Aminopeptidase 2. E.C. 3.4.11.9. Also known as X-Pro aminopeptidase, proline aminopeptidase, aminopeptidase P, and aminoacylproline aminopeptidase. Catalyses release of any N-terminal amino acid, including proline, that is linked with proline, even from a dipeptide or tripeptide	366/ 7e-123
Methylocystis_hirsuta_CDS_2285	OCCDOKGL_05174	hypothetical protein	MARGFESRAAKHGSAATMRPILFIDRLPELAEMTSFDTRTTSLETAVVQSAERALDHIGRARAAIGAVIFGQDEVVEQALVTILAGGHGLLVGVPGLAKTKLVETLGRVLGLAEQRVQFTPDLLPADILGSEVLEEGADRSRSFRFISGPVFTQLLMADEINRASPRTQSALLQAMQEHHVSVAGKRHDLPRPFHVLATQNPLEQEGTYPLPEAQLDRFLMQIDVHYPDRASERRVLLETTGETMAEASQALDAEELMATQRLVRRLPIGEKVVDAILDLVRSARPDEGDAEIAPHVAWGPGPRAAQALMLATRARALVTGRLAPSIDDVAKLAAPVLRHRMALNFAARREMTVSDVVQTLVARIG	SAERALDHIGRARAAIGAVIFGQDEVVEQALVTILAGGHGLLVGVPGLAKTKLVETLGRVLGLAEQRVQFTPDLLPADILGSEVLEEGADRSRSFRFISGPVFTQLLMADEINRASPRTQSALLQAMQEHHVSVAGKRHDLPRPFHVLATQNPLEQEGTYPLPEAQLDRFLMQIDVHYPDRASERRVLLETTGETMAEASQALDAEELMATQRLVRRLPIGEKVVDAILDLVRSARPDEGDAEIAPHVAWGPGPRAAQALMLATRARALVTGRLAPSIDDVAKLAAPVLRHRMALNFAARREMTVSDVVQT LVARIG	NA	NA	223786	COG0714, MoxR, MoxR-like ATPase [General function prediction only]	255/ 1e-81
				HGLLVGVPGLAKTKLVETLGRVLGLAEQRVQFTPDLLPADILGSEVLEEGADRSRSFRFISGPVFTQLLMADEINRASPRTQSALLQAMQEHHVSVAGKRHDLPRPFHVLATQNPLEQEGTYPLPEAQLDRFLM	NA	NA	429622	pfam07726, AAA_3, ATPase family associated with various cellular activities (AAA). This Pfam entry includes some of the AAA proteins not detected by the pfam00004 model	232/ 2e-75
Methyloceanibacter_superfactus_CDS_2697	GOMKEIMA_00061	hypothetical protein	VLSTMTEHYRPRVRYVIGPDGSPLTVADLPPKDTKRWVIRRKAEVVAAVRGGLISLEEACERYTLTVDEFLSWQRSIDKHGLPGLRATRIQDYRGG	RPRVRYVIGPDGSPLTVADLPPKDTKRWVIRRKAEVVAAVRGGLISLEEACERYTLTVDEFLSWQRSIDKHGLPGLRATRIQDYR	NA	NA	429042	pfam06627, DUF1153, Protein of unknown function (DUF1153). This family consists of several short, hypothetical bacterial proteins of unknown function.	158 / 5e-51
Methylovirgula_sp._HY1_CDS_2003	MPPJGGNA_04175	hypothetical protein	MNDFSFSFTPLLPVVLLALFAALAVAVTALGFWQRRSGTLLRAIGLALILLALFDPALVRQNKQPLKDVVAVVVDQSGSQTIGERQKQTEKAESELVKRLKALGNIDVRVIDSGSNDTEDDGTRLFSALNEGLADVPAERIGGVFMITDGLVDDIPANPATLGFKAPLHAFITGHEGERDRRIELLDAPRFGIVGKDTTIQLRVLDTSKGQEPVVIHVRRDGNPIADVTAAPGERIRLPVKIEHGGPNVVEIEVQTLPGELTAINNKAVLTIDGVRDKLKVLLVSGEPHAGERMWRNLLKSDANVDLVHFTILRPPEKQDGTPINELSLIAFPTADLFGRKIKDFDLIIFDRYSNQSVLPSIYLDNIVRYVRNGGALLIAAGPDFADPDGFYYTPLGHI…	FDLIIFDRYSNQSVLPSIYLDNIVRYVRNGGALLIAAGPDFADPDGFYYTPLGHITPARPEGTVMESAAGFRATVTAIGAKHPVTRGLPGADQKPPAWSRWFRQVNADVTRGTSVLSGAQGKPLLVLSHEGKGRVALLLSD	NA	NA	399821	pfam07090, GATase1_like, Putative glutamine amidotransferase. This family consists of several hypothetical bacterial proteins of around 250 residues in length. The function of this family is unknown. The structure of this cytoplasmic domain was solved by the Midwest Center for Structural Genomics (MCSG). The structure has been classified as part of the Class-I Glutamine amidotransferase superfami…	48.6/ 5e-06
Methylobacterium_adhaesivum_CDS_1753	OCCDOKGL_00450	hypothetical protein	MTAFSQNPITGADLDPAEFNAADLAALGEGHIAYVRAMSSDEVTRLFPQAPQLTPGLDLFALLSASGAPILLADSRDAVVANAMANDLHTVSLH	LAALGEGHIAYVRAMSSDEVTRLFPQAPQLTPGLDLFALLSASGAPILLADSRDAVVANAMANDLHTVSLH	NA	NA	429037	pfam06620, DUF1150, Protein of unknown function (DUF1150). This family consists of several hypothetical bacterial proteins of unknown function.	100/ 2e-28
Methylovirgula_sp._4M-Z18_CDS_4185	DJBHPIMP_01977	hypothetical protein	MAHWLIKSEPDKWSWDMQVKAGAKGTHWDGVRNHAAKLNMMKMKKGDQLFFYHSNEGKEIVGITEVIKEAYPDPAANPGEPWVLVDVKAVKPLPKPVTLADVKATPDLSNMALVTLSRLSVQPVTEKEWKIVLKMGGL	AHWLIKSEPDKWSWDMQVKAGAKGTHWDGVRNHAAKLNMMKMKKGDQLFFYHSNEGKEIVGITEVIKEAYPDPAANPGEPWVLVDVKAVKPLPKPVTLADVKATPDLSNMALVTLSRLSVQPVTEKEWKIVLKM	NA	NA	410978	cd21133, EVE, EVE domains are putative RNA-binding domains that belong to the PUA superfamily. The EVE domain, formerly known as DUF55, has been revealed via structural similarity to be part of the PUA superfamily. It is most similar in three-dimensional fold to the YTH (YT521-B homology) domain, and is thought to be involved in RNA-binding.	190/ 6e-62
Methylobacterium_terrae_CDS_3436	OHMKHOIJ_01516	hypothetical protein	MLSASSASKSRPESSRPESSRPASTSRPASSGRGSGTSRQAPSLPRRRLLAALLAAPLALAALPDPAAAQRRGGPGDPGTFQPREIIDSGHQFFGSVSRGLALTVQEATRRWGEPNGYILGQEASGAIIGGVRFGEGTLFTRNAGQRKVYWQGPSLGFDVGGDGARSMMLVYNLPRVDALYRRFVGMDGSAYVVGGFGMSAVTADNIVVVPIRAGVGARFGINVGYLKFTDAPTWNPF	TFQPREIIDSGHQFFGSVSRGLALTVQEATRRWGEPNGYILGQEASGAIIGGVRFGEGTLFTRNAGQRKVYWQGPSLGFDVGGDGARSMMLVYNLPRVDALYRRFVGMDGSAYVVGGFGMSAVTADNIVVVPIRAGVGARFGINVGYLKFTDAPTWNPF	NA	NA	429012	pfam06577, DUF1134, Protein of unknown function (DUF1134). This family consists of several hypothetical bacterial proteins of unknown function.	274/ 3e-93
Methylosinus_trichosporium_OB3b_CDS_4175	OIJBCKFN_01346	hypothetical protein	MEDADKQSEPADEAPAPEATKVDPRLLEILVCPLTKSTLEYDAARQELISRPARLAYPIRDGIPIMLPEEARRID	VDPRLLEILVCPLTKSTLEYDAARQELISRPARLAYPIRDGIPIMLPEEARRID	NA	NA	225391	COG2835, YcaR, Uncharacterized conserved protein YbaR, Trm112 family [Function unknown]	75.8/ 2e-19
				DPRLLEILVCPLTKSTLEYDAARQESRPARLAYPIRDG	NA	NA	397869	pfam03966, Trm112p, Trm112p-like protein. The function of this family is uncertain. The bacterial members are about 60-70 amino acids in length and the eukaryotic examples are about 120 amino acids in length. The C-terminus contains the strongest conservation. Trm112p is required for tRNA methylation in S. cerevisiae and is found in complexes with 2 tRNA methylases (TRM9 and TRM11) also with puta…	59.1/ 5e-13
Methylocystis_hirsuta_CDS_2870	BLPNOAME_02489	hypothetical protein	MNEAVIAAFGVIAGLASYMTFRSNAHPARGVVERCSRISMREIKNVCVYCGSSIGADPRHTAAARALGAALARAGVGLVYGGGAIGLMGVLAKATVAAGGVVTGIIPEFLDRREIPFVGATELVIVDDMHTRKRLMFERSDAFIALPGGIGTLEELTEQLTWIQLGRHTKPLVIADIGGFWRPLLSLFAHMRNEEFFGEVDNVRYLVAERVEDILPMIFAAVRHSPDISETAVTERL	KNVCVYCGSSIGADPRHTAAARALGAALARAGVGLVYGGGAIGLMGVLAKATVAAGGVVTGIIPEFLDRREIPFVGATELVIVDDMHTRKRLMFERSDAFIALPGGIGTLEELTEQLTWIQLGRHTKPLVIADIGGFWRPLLSLFAHMRNEEFFGEVDNVRYLVAERVEDIL	NA	NA	129813	TIGR00730, TIGR00730, TIGR00730 family protein. This model represents one branch of a subfamily of proteins of unknown function. Both PSI-BLAST and weak hits by this model show a low level of similarity to and suggest an evolutionary relationship of the subfamily to the DprA/Smf family of DNA-processing proteins involved in chromosomal transformation with foreign DNA. Both Aquifex aeolicus and My…	173/ 3e-53
				ERCSRISMREIKNVCVYCGSSIGADPRHTAAARALGAALARAGVGLVYGGGAIGLMGVLAKATVAAGGVVGIIPEFLDRREIPFVGATELVIVDDMHTRKRLMFERSDAFIALPGGIGTLEELTEQLTWIQLGRHTKPLVIADIGGF WRPLLSLFAHMRNEEFFGEVDNVRYLVAERVEDILPMIFAAVRH	NA	NA	224527	COG1611, YgdH, Predicted Rossmann fold nucleotide-binding protein [General function prediction only]	165/ 7e-50
				MGVLAKATVAAGGVVTGIIPEFLDRREIPFVGATELVIVDDMHTRKRLMFERSDAFIALPGGIGTLEELTEQTWIQLGRHTKPLVIADIGGFWRPLLSLFAHMRNEEFFGEVDNVRYLVAERVEDIL	NA	NA	397621	pfam03641, Lysine_decarbox, Possible lysine decarboxylase. The members of this family share a highly conserved motif PGGXGTXXE that is probably functionally important. This family includes proteins annotated as lysine decarboxylases, although the evidence for this is not clear.	150/ 3e-45
Methylopila_sp._Yamaguchi_CDS_1376	OIJBCKFN_01800	hypothetical protein	MAGDAEVTEIFFYHLTRQPLDKALPALLEKCLERKWKVVVQASAPERVSALDDALWTYSDESFLPHGADAEGADEPIWLTTSDGNPNGAAVRVLVDGAAPPPDLAPYERALLLFDGHDPEALDAARAQWKTLKAAGHVLTYWQQDDDGRWRKKA	TEIFFYHLTRQPLDKALPALLEKCLERKWKVVVQASAPERVSALDDALWTYSDESFLPHGADAEGADEPIWLTTSDGNPNGAAVRVLVDGAAPPPDLAPYERALLLFDGHDPEALDAARAQWKTLKAAGHVLTYWQQD	NA	NA	235581	PRK05728, PRK05728, DNA polymerase III subunit chi; Validated	163/ 4e-51
Methyloceanibacter_marginalis_CDS_2229	OIJBCKFN_00888	hypothetical protein	MASMQATFDHFTNPVDMVEQIATIHDWSFERSAPDELTLSVAGTWCDYHISLTWREDLEALHLACAFDFRVTKERLTEVHRLLAQINEQLWLGHFDLWQQDGMLLYRNGLLLAGADTHAGQCEGLLKAALEACERYYQSFQFVMWAGRSAEQALAATMLETQGNA	NPVDMVEQIATIHDWSFERSAPDELTLSVAGTWCDYHISLTWREDLEALHLACAFDFRVTKERLTEVHRLLAQINEQLWLGHFDLWQQDGMLLYRNGLLLAGADTHAGQCEGLLKAALEACERYYQSFQFVMWAGRSAEQALAATMLETQGNA	NA	NA	227752	COG5465, COG5465, Uncharacterized protein [Function unknown]	180/ 2e-57
				PVDMVEQIATIHDWSFERSAPDELTLSVAGTWCDYHISLTWREDLEA LHLACAFDFRVTKERLTEVHRLLAQINEQLWLGHFDLWQQDGMLLYRNGLLLAGADTHAGQCEGLLKAALEACERYYQSFQFVMWAGRSAE	NA	NA	409317	cd17033, DR1245-like, possible type III secretion system (T3SS) chaperone protein DR1245 found in Deinococcus radiodurans. This family includes a possible type III secretion system (T3SS) chaperone protein DR1245 found in Deinococcus radiodurans, a bacterium that is exceptionally resistant to the lethal effects of ionizing radiation (IR), ultraviolet light and other DNA-damaging agents. DR1245, a…	161/ 2e-50
Methylocystis_parvus_CDS_0309	HHPAAPCN_01722	hypothetical protein	LPQAPKCVYRQSAGLDLFLGCPSGEGSTVRRMATEKKPTTIKKYANRRLYDTGTSTYVTLEDLAAMVKRGEDFVVCDAKTGEDITRPVLTQIIFEQEGKDGQSLLPIAFLRQLIRFYGDSMQMLVPSYLEFSIDKLTKEQQKFREQISSALPAGPFTEPTRAAFQAMEEQARKNMAVFRQALTMFNPFGLSTEGVSGATGPTLDEHEGVAPAKEGGDMAELKKQLDELNKRIDNLSKG	MATEKKPTTIKKYANRRLYDTGTSTYVTLEDLAAMVKRGEDFVVCDAKTGEDITRPVLTQIIFEQEGKDGQSLLPIAFLRQLIRFYGDSMQMLVPSYLEFSIDKLTKEQQKFREQISSALPAGPFTEPTRAAFQAMEEQARKNMAVFRQALTMFNPFGLSTEGVSGATGPTLDEHEGVAPAKEGGDMAELKKQLDELNKRIDNL	NA	NA	227682	COG5394, Polyhydroxyalkanoate (PHA) synthesis regulator protein, binds DNA and PHA [Secondary metabolites biosynthesis, transport and catabolism, Signal transduction mechanisms]	236/ 7e-78
				IKKYANRRLYDTGTSTYVTLEDLAAMVKRGEDFVVCDAKTGEDITRPVLTQIIFEQEGKDGQSLLPIAFLRQLIRFYGDSMQMLVPSYLEFSIDKLTKEQQKFREQ	NA	NA	130907	TIGR01848, PHA_reg_PhaR, polyhydroxyalkanoate synthesis repressor PhaR. Poly-B-hydroxyalkanoates are lipidlike carbon/energy storage polymers found in granular inclusions. PhaR is a regulatory protein found in general near other proteins associated with polyhydroxyalkanoate (PHA) granule biosynthesis and utilization. It is found to be a DNA-binding homotetramer that is also capable of binding sho…	154/ 7e-47
Methyloceanibacter_methanicus_CDS_0298	GPHCPLJI_01955	hypothetical protein	LPQAPKCVYRQSAGLDLFLGCPSGEGSTVRRMATEKKPTTIKKYANRRLYDTGTSTYVTLEDLAAMVKRGEDFVVCDAKTGEDITRPVLTQIIFEQEGKDGQSLLPIAFLRQLIRFYGDSMQMLVPSYLEFSIDKLTKEQQKFREQISSALPAGPFTEPTRAAFQAMEEQARKNMAVFRQALTMFNPFGLSTEGVSGATGPTLDEHEGVAPAKEGGDMAELKKQLDELNKRIDNLSKG	MATEKKPTTIKKYANRRLYDTGTSTYVTLEDLAAMVKRGEDFVVCDAKTGEDITRPVLTQIIFEQEGKDGQSLLPIAFLRQLIRFYGDSMQMLVPSYLEFSIDKLTKEQQKFREQISSALPAGPFTEPTRAAFQAMEEQARKNMAVFRQALTMFNPFGLSTEGVSGATGPTLDEHEGVAPAKEGGDMAELKKQLDELNKRIDNL	NA	NA	227682	COG5394, COG5394, Polyhydroxyalkanoate (PHA) synthesis regulator protein, binds DNA and PHA [Secondary metabolites biosynthesis, transport and catabolism, Signal transduction mechanisms]	236/ 7e-78
				IKKYANRRLYDTGTSTYVTLEDLAAMVKRGEDFVVCDAKTGEDITRPVLTQIIFEQEGKDGQSLLPIAFLRQLIRFYGDSMQMLVPSYLEFSIDKLTKEQQKFREQ	NA	NA	130907	TIGR01848, PHA_reg_PhaR, polyhydroxyalkanoate synthesis repressor PhaR. Poly-B-hydroxyalkanoates are lipidlike carbon/energy storage polymers found in granular inclusions. PhaR is a regulatory protein found in general near other proteins associated with polyhydroxyalkanoate (PHA) granule biosynthesis and utilization. It is found to be a DNA-binding homotetramer that is also capable of binding sho…	154/ 7e-47
Methylobacterium_brachythecii_CDS_2235	FNEMGAIO_04341	hypothetical protein	MADKAVPHFHNQDGVPRVRVGAREFMCIGALPPFDHPHVFLDMGHGGDEIICQYCSTLFVYDARLKPDGAEPAASIWRDDAPQSRVAAE	MADKAVPHFHNQDGVPRVRVGAREFMCIGALPPFDHPHVFLDMGHGGDEIICQYCSTLFVYDA	NA	NA	226826	COG4391, COG4391, Uncharacterized conserved protein, contains Zn-finger domain [Function unknown].	67.5/ 7e-16
				AREFMCIGALPPFDHPHVFLDMGHGGDEIICQYCSTLF	NA	NA	431192	pfam10276, zf-CHCC, Zinc-finger domain. This is a short zinc-finger domain conserved from fungi to humans. It is Cx8Hx14Cx2C	51.4/ 4e-10
Methylobacterium_bullatum_CDS_2120	GCGOBLGG_01821	hypothetical protein	MHLVKATARPQDARIGWPAPDAAPVIFRRIVRMDALDSTSKEFRDAMTSTPPADRAMLDAILPVLGRIAAALERSAPAAKPALDLNSADAFLWGSDRRLIPVPKVNRVEIDLLTGIDRARDILVDNTTRFAKGLPANNALLWGARGMGKSSLVKAAHARINAERAEGELPMKLVEIHREDIEALPDLMATLRGDAHRWIVFCDDLSFDGDDTSYKSLKTALDGGIEGRPDNVLFYATSNRRHLLARDMVENERSTAINPGEAVEEKVSLSDRFGLWLGFHKCSQDEYLAMIRAYVERHGLKADPDTVRAEALEWATTRGSRSGRTAFQFIQDLAGRLGQRLD	MLDAILPVLGRIAAALERSAPAAKPALDLNSADAFLWGSDRRLIPVPKVNRVEIDLLTGIDRARDILVDNTTRFAKGLPANNALLWGARGMGKSSLVKAAHARINAERAEGELPMKLVEIHREDIEALPDLMATLRGDAHRWIVFCDDLSFDGDDTSYKSLKTALDGGIEGRPDNVLFYATSNRRHLLARDMVENERSTAINPGEAVEEKVSLSDRFGLWLGFHKCSQDEYLAMIRAYVERHGLKADPDTVRAEALEWATTRGSRSGRTAFQFIQDLAGRLGQRLD	NA	NA	225327	COG2607, COG2607, Predicted ATPase, AAA+ superfamily [General function prediction only]	407/ 4e-142
				ADAFLWGSDRRLIPVPKVNRVEIDLLTGIDRARDILVDNTTRFAKGLPANNALLWGARGMGKSSLVKAAHARINAERAEGELPMKLVEIHREDIEALPDLMATLRGDAHRWIVFCDDLSFDGDDTSYKSLKTALDGGIEGRPDNVLFYATSNRRHLLARDMVENERSTAINPGEAVEEKVSLSDRFGLWLGFHKCSQDEYLAMIRAYVERHGLKADPDTVRAEALEWATTRGSRSGRTAFQFIQDLAGRL	NA	NA	428578	pfam05673, DUF815, Protein of unknown function (DUF815). This family consists of several bacterial proteins of unknown function.	391/ 4e-136
Methylobrevis_albus_CDS_1240	GPHCPLJI_02765	hypothetical protein	LTVMPFRPREGSHAHLHDLRIFRGTEAWVFDLDNTLYPAHSNLFGQVDVRIRDYLAKLLDLAPEAANAVQKDYYRRYGTTLRGLMEERGVCPDDFLEYVHDIDHSVIEPDPALGTALAALPGKKYIFTNGSRRHAEKTVERLGIAGHFSDTFDIVAADLLPKPNRETYDRFLAATGVAPARAAMFEDLSRNLVVPHALGMHTVLIVPTGTREVFREAWELEGDVAPHVEFTTDDLAGFVAAVTAAIAD	WVFDLDNTLYPAHSNLFGQVDVRIRDYLAKLLDLAPEAANAVQKDYYRRYGTTLRGLMEERGVCPDDFLEYVHDIDHSVIEPDPALGTALAALPGKKYIFTNGSRRHAEKTVERLGIAGHFSDTFDIVAADLLPKPNRETYDRFLAATGVAPARAAMFEDLSRNLVVPHALGMHTVLIVP	NA	NA	319791	cd02604, HAD_5NT, haloacid dehalogenase (HAD)-like 5'-nucleotidases similar to Saccharomyces cerevisiae Phm8p and Sdt1p. This family includes Saccharomyces cerevisiae Phm8p (phosphate metabolism protein 8) and Sdt1p (Suppressor of disruption of TFIIS). Phm8p participates in the ribose salvage pathway, it catalyzes the dephosphorylation of nucleotide monophosphates to nucleosides, its preferred su…	241/ 1e-79
Methylocystis_parvus_CDS_1055	BLPNOAME_00968	hypothetical protein	MRRRESENSTGLCASLGLLALLLAATAATAQEPQKGPVSNLPIPRYVSLKSDRVNVREGPSKEHPTVWIYQRAGLPVEITAEFETWRKIRDSEGSEGWVLHSLLSGRRTALVAPWKKEPQTLVAPDHATPVAKLGPGVIGSLRGCDGKWCRLAGQGFDGYMPQENLWGVYPGEKVE	LCASLGLLALLLAATAATAQEPQKGPVSNLPIPRYVSLKSDRVNVREGPSKEHPTVWIYQRAGLPVEITAEFETWRKIRDSEGSEGWVLHSLLSGRRTALVAPWKKEPQTLVAPDHATPVAKLGPGVIGSLRGCDGKWCRLAGQGFDGYMPQENLWGVYPGEKVE	NA	NA	226329	COG3807, SH3, SH3-like domain [Function unknown]	179/9e-57
				KSDRVNVREGPSKEHPTVWIYQRAGLPVEITAEFETWRKIRDSEGSEGWVLHSLLSG	NA	NA	428898	pfam06347, SH3_4, Bacterial SH3 domain. This family consists of several hypothetical bacterial proteins of unknown function. These are composed of SH3-like domains	67.8/ 3e-15
Methylobacterium_oxalidis_CDS_2397	MNGMHFDM_01121	hypothetical protein	MALFGHETRQDTRDRTNPMTETYADDEERPPVPEGGFLRILPIINRRGLHARASAKFVQMVERFDATVAVTRAGETVGGRSIMGLLTLGAAQGTSIAVTAVGADAETCLDAIEALLADKFGEDE	GLHARASA	PS00369	PTS HPR domain histidine phosphorylation site signature	224836	COG1925, PtsH, Phosphotransferase system, HPr and related phosphotransfer proteins [Signal transduction mechanisms, Carbohydrate transport and metabolism].	99/ 1e-27
Methylocapsa_sp._S129_CDS_5161	DDMNJDCL_03423	hypothetical protein	MPEVIFNGPAGRLEGRFHPAKTRGAPIAIILHPHPQFGGTMNNQIVYNMYYAFAERGFSVLRFNFRGVGRSQGAFDHGQGELSDAASALDWAQSISPEARACWIAGVSFGSWIGMQLLMRRPEIEGFISIAPPANRFDFSFLAPCPSSGLFVHGDRDRVAPLKEVQGLIEKLKTQKGIHIEHAVIEGANHFFENCIEDLQTTVGVYLDKRLGMPKHAPAPQRKDRPKIAAQPHK	MPEVIFNGPAGRLEGRFHPAKTRGAPIAIILHPHPQFGGTMNNQIVYNMYYAFAERGFSVLRFNFRGVGRSQGAFDHGQGELSDAASALDWAQSISPEARACWIAGVSFGSWIGMQLLMRRPEIEGFISIAPPANRFDFSFLAPCPSSGLFVHGDRDRVAPLKEVQGLIEKLKTQKGIHIEHAVIEGANHFFENCIEDLQTTVGVYLDKR	NA	NA	225496	COG2945, COG2945, Alpha/beta superfamily hydrolase [General function prediction only]	287/ 9e-98
				HPAKTRGAPIAIILHPHPQFGGTMNNQIVYNMYYAFAERGFSVLRFNFRGVGRSQGAFDHGQGELSDAASALDWAQSISPEARACWIAGVSFGSWIGMQLLMRRPEIEGFISIAPPANRFDFSFLAPCPSSGLFVHGDRDRVAPLKEVQGLIEKLKTQKGIHIEHAVIEGANH	NA	NA	224423	COG1506, DAP2, Dipeptidyl aminopeptidase/acylaminoacyl peptidase [Amino acid transport and metabolism].	51.4/ 1e-07
